# Supplementary material for: Oxidative stress-driven enhanced iron production and scavenging through Ferroportin reorientation worsens anemia in antimony-resistant Leishmania donovani infection
Source: PLoS Pathog. 2025 Jan 31;21(1):e1012858. doi: 10.1371/journal.ppat.1012858 (PMC11785346; doi:10.1371/journal.ppat.1012858)
Supplement: S1 Sheet — Genes highlighted in red are significantly downregulated while genes highlighted in green are significantly upregulated. (XLSX) [file ppat.1012858.s009.xlsx]

## Sheet: LD-S 4hrs pi
	In-vitro M1 related genes									In-vitro M2 related genes
		baseMean	log2FoldChange	lfcSE	stat	pvalue	padj				baseMean	log2FoldChange	lfcSE	stat	pvalue	padj
	Arg2	594.803	-2.48819	0.59697	-4.16803	3.07247e-05	0.00605905			Depdc1b	110.884	-2.46408	0.692692	-3.55725	0.000374755	0.0306699
	Fscn1	331.298	-1.85955	0.531844	-3.49641	0.000471555	0.034977			Fcrls	298.948	-2.24818	0.663873	-3.38647	0.000707992	0.0450911
	Thbs1	3975.39	-1.78466	0.230441	-7.74453	9.59347e-15	1.57026e-10			Pde1c	407.711	-1.9129	0.527454	-3.62666	0.000287109	0.0265503
	Gpr18	118.161	-1.67035	0.397492	-4.20223	2.64303e-05	0.00561834			Hmga2	372.602	-1.64127	0.301184	-5.44939	5.05432e-08	4.35417e-05
	Ptgs2	220.278	-1.22952	0.354819	-3.4652	0.000529835	0.0382251			Anln	867.339	-1.61798	0.445101	-3.63509	0.000277884	0.0264442
	Pde7b	4924.48	-0.733061	0.173954	-4.21412	2.50754e-05	0.00547246			Rrm2	2678.12	-1.47728	0.429584	-3.43886	0.00058417	0.0405157
	Ccnd3	1142	-0.619117	0.182262	-3.39686	0.000681645	0.0440994			Csf1	2492.71	-1.2512	0.286599	-4.36567	1.26734e-05	0.00329268
	Igfbp4	1605.96	-0.61159	0.138253	-4.42369	9.70272e-06	0.00273817			Slc46a3	978.588	-1.23221	0.249361	-4.94146	7.75399e-07	0.000373286
	Igsf6	20581.9	0.385286	0.0884208	4.35741	1.31611e-05	0.00336595			S100a4	3852.36	-1.15177	0.28188	-4.08604	4.3879e-05	0.00766646
	Pfkl	6652.32	0.464198	0.110754	4.19125	2.7742e-05	0.00570267			Tcp11l2	1393.84	-1.10367	0.193329	-5.70876	1.13799e-08	1.33047e-05
	Slc7a7	3874.68	0.519294	0.111576	4.65416	3.253e-06	0.00121011			1700025G04Rik	518.028	-1.10202	0.277045	-3.97775	6.95694e-05	0.0111638
	Ifi209	2455.96	0.694364	0.19833	3.50106	0.000463407	0.0347938			Emp2	335.862	-1.08971	0.310929	-3.5047	0.000457123	0.0346697
	Axl	5222.91	0.723246	0.167012	4.33052	1.4876e-05	0.00368924			Fmo5	651.142	-0.970052	0.260671	-3.72137	0.000198147	0.0211979
	Gbp6	688.142	0.753893	0.224758	3.35424	0.000795843	0.0475415			Arhgap6	3742.31	-0.924443	0.255584	-3.61698	0.000298059	0.0271035
	Fcgr1	5708.8	0.818734	0.176431	4.64054	3.47506e-06	0.001264			Gprc5c	1556.76	-0.92245	0.194232	-4.74921	2.04213e-06	0.000835639
	Tuba4a	4256.73	0.820892	0.179502	4.57317	4.80395e-06	0.00157262			Rnase4	1160.64	-0.828376	0.230669	-3.59119	0.000329176	0.0286593
	Ifit2	3601.07	0.901719	0.20571	4.38345	1.16813e-05	0.00308385			Cdca8	836.185	-0.78638	0.22073	-3.56264	0.00036715	0.0306471
	Rsad2	5435.7	0.908797	0.259406	3.50338	0.000459399	0.0346697			Slc9a9	1803.19	-0.77858	0.226515	-3.43721	0.000587737	0.0405911
	Mx1	964.351	0.985834	0.213404	4.61957	3.84528e-06	0.00133914			Lpin1	2512.74	-0.77806	0.175047	-4.44487	8.79442e-06	0.00252539
	Mx2	214.866	1.01287	0.242556	4.17584	2.96886e-05	0.00599929			Mxd4	1821.42	-0.770815	0.15939	-4.83603	1.32461e-06	0.00058598
	Slfn4	2957.94	1.09739	0.205998	5.32719	9.97419e-08	6.5303e-05			Olfm1	638.823	-0.732429	0.214988	-3.40684	0.000657204	0.042857
	Col4a2	419.733	-1.42458	0.439188	-3.24367	0.00118001	0.0602845			Cytip	1190.19	-0.691348	0.180575	-3.82859	0.000128879	0.0166102
	Tap2	3938.88	0.523525	0.162428	3.22313	0.00126799	0.0628608			Ndrg1	8108.78	-0.680029	0.12505	-5.43807	5.38595e-08	4.40786e-05
	Lhfpl2	87275.6	0.363436	0.114249	3.18108	0.00146725	0.0672717			Slc17a5	7392.56	-0.455452	0.135832	-3.35306	0.000799232	0.0475703
	Serpine1	857.173	-2.45371	0.773004	-3.17425	0.00150226	0.0681135			Pea15a	37931.3	-0.373861	0.0812284	-4.60259	4.17271e-06	0.0014229
	Il18bp	1414.81	0.801367	0.254737	3.14586	0.00165598	0.0716324			Mat2a	10809.3	0.392615	0.100597	3.90286	9.50614e-05	0.0137696
	Gsr	6618.03	0.398308	0.127424	3.12585	0.00177293	0.0747921			Sfpq	15147.3	0.458444	0.132839	3.45112	0.000558271	0.0397295
	Nr1h3	4828.71	0.68529	0.222765	3.0763	0.00209588	0.083468			Ckap4	8006.86	0.4992	0.10634	4.69439	2.67403e-06	0.00101787
	Tlr1	6645.81	0.624808	0.206626	3.02385	0.00249576	0.0911845			Slc1a5	3277.96	0.532165	0.146534	3.63169	0.000281566	0.0264866
	Por	26741.5	0.400125	0.13284	3.01209	0.00259459	0.093136			Tmem26	763.622	0.545772	0.141143	3.8668	0.000110271	0.0152958
	Ifih1	3909.69	0.382288	0.128041	2.98566	0.00282963	0.096894			Ccdc88a	12568.8	0.630796	0.133995	4.7076	2.5065e-06	0.000976817
	Slc43a3	359.235	-1.0957	0.369739	-2.96344	0.00304226	0.100428			Slamf8	5289.87	0.886427	0.163605	5.41808	6.02417e-08	4.69541e-05
	Samd9l	7538.83	0.666309	0.226585	2.94066	0.00327515	0.104295			Pdgfc	1086.61	0.924124	0.15453	5.98023	2.22829e-09	4.05251e-06
	Sh3bp5	1702.39	0.429662	0.146206	2.93875	0.00329541	0.104736			Arg1	629.551	1.02883	0.309181	3.32759	0.000875999	0.0504872
	Fgl2	4206.65	0.503373	0.172803	2.91298	0.00357996	0.108916			Ifngr1	7612.77	-0.403149	0.123108	-3.27477	0.00105749	0.056751
	Acss2	1944.02	0.556258	0.193336	2.87716	0.00401268	0.117856			Racgap1	983.585	-1.33456	0.408449	-3.2674	0.00108541	0.057682
	Slfn1	449.357	0.940411	0.328045	2.86671	0.00414761	0.119944			Hmgb3	160.732	-1.09975	0.337106	-3.26232	0.00110503	0.058158
	Dusp2	658.844	0.610823	0.213414	2.86215	0.00420782	0.119989			Ptpro	2857.2	-0.34611	0.106483	-3.25038	0.00115249	0.0593206
	Ccl5	480.729	-1.45092	0.506268	-2.86592	0.00415801	0.119989			Shcbp1	314.989	-2.18408	0.675618	-3.23271	0.0012262	0.0619125
	Lox	807.108	-0.648608	0.227109	-2.85593	0.0042911	0.121132			Ctdsp2	6827.12	-0.712053	0.222898	-3.19453	0.00140059	0.0654995
	Ms4a4c	298.12	1.1937	0.417985	2.85584	0.00429232	0.121132			Clstn1	4295.69	-0.752189	0.236687	-3.17798	0.00148303	0.067805
	Cmklr1	4596.51	0.820373	0.287181	2.85665	0.00428143	0.121132			Ank	3392.95	-0.404268	0.127652	-3.16696	0.00154044	0.069269
	Slfn5	27367	0.441302	0.156142	2.82629	0.00470913	0.129981			Ednrb	450.975	0.597219	0.1945	3.07054	0.00213672	0.0838701
	Serf1	119.051	-1.76239	0.623953	-2.82455	0.00473471	0.130308			Snn	1441.76	0.453432	0.149031	3.04254	0.00234593	0.0882716
	Ankrd37	397.125	0.97082	0.344511	2.81797	0.0048329	0.132062			Gar1	535.662	0.816718	0.269858	3.02647	0.00247425	0.0906008
	Nab1	3952.24	0.292643	0.104486	2.80079	0.00509781	0.136862			Lig1	1716.4	-0.628856	0.208361	-3.01811	0.00254359	0.0922023
	Antxr1	198.833	-1.02208	0.365777	-2.79427	0.00520177	0.138669			Kif20a	1091.85	-1.18628	0.393094	-3.0178	0.00254615	0.0922023
	Ms4a6c	6158.5	0.725283	0.262783	2.76	0.00578009	0.147595			Ahr	166.163	-1.04852	0.348602	-3.00779	0.00263159	0.0936984
	Ell2	9244.39	0.586737	0.212889	2.75607	0.00585009	0.148259			Plk2	33238.2	0.237372	0.0791148	3.00035	0.00269672	0.0947207
	Oasl1	4294.74	0.616357	0.225726	2.73055	0.00632285	0.154258			Cdc20	392.912	-0.843464	0.281255	-2.99893	0.0027093	0.0947955
	Egln3	225.018	0.814173	0.304671	2.6723	0.00753327	0.173181			Klhl23	50.07	-2.20541	0.738562	-2.98609	0.00282572	0.096894
	Elk3	5754.28	0.358639	0.138001	2.59882	0.00935447	0.192821			Pspc1	1628.89	0.806395	0.272124	2.96333	0.00304328	0.100428
	Ms4a4b	42.0985	2.59306	1.01462	2.55568	0.010598	0.206764			Serpinb6b	4507.78	-0.964498	0.326469	-2.95433	0.00313349	0.102169
	Slfn8	3715.05	0.347889	0.138709	2.50805	0.0121401	0.224148			Atic	5926.5	0.361014	0.12274	2.94128	0.00326857	0.104295
	Ppfibp2	3302.4	0.430518	0.17257	2.49474	0.0126049	0.230264			Csrp1	4576.03	-0.374528	0.127511	-2.93721	0.00331176	0.105052
	H2-M3	2573.78	0.4495	0.180612	2.48876	0.0128188	0.230851			Gnb4	3428.46	-0.501891	0.172472	-2.90998	0.00361448	0.109668
	Ifi35	1334.65	0.523593	0.2121	2.46861	0.0135638	0.236883			Rhoj	1515.68	-0.73512	0.253889	-2.89544	0.00378623	0.113712
	Fam102b	7135.88	0.339794	0.138763	2.44873	0.014336	0.24392			Prc1	1260.95	-1.18833	0.410988	-2.89141	0.00383523	0.114553
	Dhx58	2091.9	0.413866	0.169933	2.43547	0.0148726	0.248622			Casp6	1030.24	-0.927818	0.322025	-2.8812	0.00396163	0.117047
	Pten	8672.66	0.367692	0.150924	2.43628	0.0148394	0.248622			St6galnac4	8828.14	0.545219	0.190306	2.86496	0.00417056	0.119989
	Il1rn	36248.6	-0.451048	0.185187	-2.43564	0.0148655	0.248622			E2f7	181.013	-2.29837	0.810038	-2.83736	0.00454878	0.12749
	Slc25a33	258.264	0.765802	0.314106	2.43804	0.0147672	0.248622			Grwd1	1005.21	0.595523	0.210183	2.83335	0.00460631	0.12852
	Pirb	31381.6	-0.299687	0.123335	-2.42987	0.015104	0.248877			Plk1	478.207	-1.03181	0.365919	-2.81978	0.0048057	0.131538
	Cd14	24861.2	-1.01431	0.424605	-2.38884	0.0169017	0.262473			Large1	5657.5	-0.589347	0.210514	-2.79956	0.00511729	0.136862
	Hmgn3	288.461	-0.835281	0.350832	-2.38086	0.0172724	0.26509			Mocos	9441	-0.234087	0.0839104	-2.78973	0.00527524	0.139944
	Arl6	345.084	-0.871859	0.36617	-2.38102	0.0172646	0.26509			G3bp1	8542.78	0.369308	0.132497	2.7873	0.0053149	0.140592
	Klra2	170.723	0.941971	0.396277	2.37706	0.0174514	0.266958			Cracr2b	1600.97	-0.686149	0.24657	-2.78277	0.00538969	0.141286
	Stat1	10816.3	0.308847	0.130736	2.36236	0.0181588	0.272682			Cnrip1	2075.81	-0.760499	0.273952	-2.77603	0.00550265	0.142964
	Slc25a37	2196.46	0.594486	0.253014	2.34961	0.0187929	0.277849			Rad51	538.085	-1.18168	0.426686	-2.76944	0.00561522	0.144854
	Me1	242.863	-1.01806	0.434671	-2.34215	0.0191732	0.279645			Jarid2	3094.03	0.497308	0.179631	2.7685	0.0056315	0.144932
	Zbp1	638.049	0.673209	0.292739	2.29969	0.021466	0.295754			Actr3b	194.678	-1.75086	0.634159	-2.76091	0.00576399	0.147595
	Gadd45b	4778.33	0.471502	0.205897	2.28999	0.0220221	0.299013			Itgb3	1357.64	-0.688497	0.249701	-2.75728	0.00582845	0.148259
	Slfn10-ps	1601.23	0.556165	0.243483	2.28421	0.0223594	0.301466			Spag5	444.846	-0.909994	0.330603	-2.75253	0.00591366	0.148915
	Lgals9	8994.2	0.295722	0.132426	2.23311	0.0255415	0.318949			Zwilch	593.236	-1.13975	0.414474	-2.74986	0.00596205	0.149673
	Ifi213	415.22	0.718616	0.321926	2.23224	0.0255991	0.318949			Ddhd1	4253.47	0.487447	0.178757	2.72686	0.00639401	0.154818
	Parp14	10246.9	0.527306	0.237851	2.21696	0.0266257	0.324988			Dusp3	26423.7	-0.299511	0.110112	-2.72007	0.00652679	0.157335
	Rras	1727.73	-0.458209	0.207617	-2.207	0.0273143	0.330129			Cep55	640.084	-0.88647	0.326088	-2.7185	0.00655777	0.157618
	Rtp4	3473.26	0.561032	0.254611	2.20348	0.0275606	0.330891			Ggact	139.106	-1.85494	0.682731	-2.71694	0.00658886	0.157901
	Emilin2	13281.5	0.386026	0.176882	2.18239	0.0290807	0.338445			Ncaph	739.044	-1.24636	0.461866	-2.69854	0.00696454	0.165332
	Ifit3	1413.59	0.662266	0.30463	2.174	0.0297049	0.341899			Nek2	457.083	-1.06979	0.397431	-2.69176	0.00710763	0.166673
	Tnfaip3	12619.7	0.297819	0.137567	2.16491	0.0303948	0.345728			Cdk1	1458.54	-0.940831	0.349885	-2.68898	0.00716716	0.167522
	Ccdc88b	2755.82	0.543071	0.250902	2.16447	0.0304279	0.345864			Rbm12	2799.2	0.514444	0.191408	2.68768	0.00719503	0.167522
	Tspan3	4884.45	-0.359314	0.167528	-2.14479	0.0319695	0.351665			Nusap1	701.444	-1.03103	0.383347	-2.68956	0.00715461	0.167522
	Cd33	1007.55	-0.452203	0.211835	-2.1347	0.0327858	0.35657			Rrm1	3892.36	-0.631343	0.236482	-2.66973	0.00759126	0.173448
	Ikbke	8200.56	0.398896	0.188148	2.12012	0.033996	0.361799			Aspm	379.256	-1.59445	0.602439	-2.64665	0.00812928	0.181034
	Prag1	549.487	0.660507	0.313072	2.10976	0.0348791	0.367138			Fus	9755.46	0.370801	0.140178	2.64522	0.00816386	0.181065
	Hck	7585.67	0.313347	0.1526	2.05339	0.040035	0.392861			Cd83	3904.43	-0.43626	0.166079	-2.62683	0.00861855	0.186395
	P4ha1	9661.48	0.305889	0.151119	2.02415	0.0429542	0.409717			Map6	956.376	-0.605872	0.231239	-2.62011	0.00879008	0.188145
	Cmpk2	2605.24	0.480698	0.2377	2.02229	0.0431469	0.410766			Ccna2	1566.76	-1.02624	0.392193	-2.61667	0.00887928	0.188751
	Xaf1	1170.16	0.488795	0.242237	2.01784	0.0436079	0.41202			Prr5l	1063.99	0.575757	0.221329	2.60136	0.00928539	0.192532
	H2-T24	13700.7	0.349785	0.174912	1.99978	0.0455244	0.420087			Lifr	217.127	-0.789087	0.303239	-2.6022	0.0092629	0.192532
	Ifitm6	103.187	0.988487	0.498688	1.98217	0.0474599	0.425423			Kif23	870.767	-1.05029	0.404654	-2.59552	0.00944484	0.193464
	Lrrc4	41.7566	1.46465	0.738891	1.98223	0.0474532	0.425423			Cdca2	325.767	-1.26542	0.489593	-2.58464	0.00974809	0.196027
	Vcam1	162.253	-0.889311	0.452097	-1.96708	0.0491738	0.432926			Knstrn	592.131	-0.804114	0.312396	-2.57402	0.0100525	0.200335
	Glrx	6024.66	0.460591	0.23453	1.96389	0.0495428	0.434807			Plau	52636.2	0.276511	0.107603	2.56972	0.010178	0.201454
	Zfp52	887.362	0.441615	0.226374	1.95082	0.0510782	0.442073			Tsr1	2510.33	0.397052	0.155941	2.54618	0.010891	0.210217
	Rnf144a	63.7998	-1.577	0.808528	-1.95046	0.0511211	0.442073			Mad2l1	1417.7	-0.711577	0.280099	-2.54045	0.011071	0.212438
	Glis3	130.641	-1.66484	0.861992	-1.93139	0.0534352	0.449911			Spc25	823.241	-0.7641	0.302761	-2.52377	0.0116103	0.217682
	Mgst2	213.924	-1.3924	0.722135	-1.92817	0.0538339	0.45118			Bub1	791.268	-1.01844	0.405399	-2.51219	0.0119986	0.222921
	Gdap10	229.84	1.12505	0.584541	1.92468	0.0542699	0.452747			Qpct	4287.66	-0.501179	0.199576	-2.51122	0.0120316	0.223028
	Mfap3l	1977.46	0.291416	0.151866	1.91891	0.0549963	0.455662			Cenpa	1613.01	-0.57609	0.231622	-2.4872	0.0128754	0.230851
	Abcc4	2499.47	0.42848	0.223928	1.91347	0.0556877	0.457349			Kif11	855.674	-1.20881	0.485615	-2.48923	0.0128021	0.230851
	Mreg	947.316	0.415493	0.218138	1.90473	0.0568153	0.461973			Ccne2	440.552	-1.54592	0.622436	-2.48367	0.0130037	0.231858
	Itgb8	368.762	-0.743846	0.393399	-1.89082	0.0586482	0.465094			Phgdh	183.518	-1.67337	0.675039	-2.47892	0.013178	0.233692
	Ninj1	20659.4	0.329555	0.174322	1.8905	0.0586913	0.465211			Cenpn	253.49	-1.65393	0.667603	-2.47741	0.013234	0.234178
	Socs3	231.926	1.05806	0.559754	1.89023	0.0587275	0.465272			Mybl2	312.775	-1.42971	0.578443	-2.47165	0.0134492	0.236029
	Plpp3	6908.14	0.456011	0.242816	1.87801	0.0603793	0.469024			Ier5l	908.088	1.26007	0.511885	2.46163	0.0138309	0.239586
	Ptch1	661.661	-0.661042	0.35218	-1.877	0.0605176	0.469234			Cyp1b1	600.089	-1.18747	0.485955	-2.44358	0.0145425	0.24641
	Ralgps2	190.627	-0.739234	0.394976	-1.87159	0.0612633	0.470446			Npepl1	4233.2	0.262781	0.107527	2.44387	0.0145308	0.24641
	AW011738	74.4159	-1.13751	0.610914	-1.86199	0.0626052	0.474628			Foxm1	885.048	-0.967239	0.396828	-2.43743	0.0147921	0.248622
	1110008P14Rik	1577.06	-0.447926	0.240865	-1.85965	0.0629344	0.47491			Pbk	545.366	-1.18094	0.485805	-2.43088	0.0150621	0.248877
	Rnd1	43.1658	-1.73662	0.935261	-1.85683	0.0633357	0.47554			Psat1	1537.22	-0.670311	0.275632	-2.4319	0.0150198	0.248877
	Wipi1	1061.52	-0.456454	0.247915	-1.84117	0.0655965	0.483641			Mettl7a1	6964.62	-0.276113	0.113761	-2.42712	0.0152193	0.249858
	Npy	5393.65	-0.461798	0.251006	-1.83978	0.0657998	0.484269			Exo1	201.092	-1.77531	0.733586	-2.42005	0.0155185	0.2529
	Gca	851.961	0.397094	0.216409	1.83492	0.0665174	0.484844			Pkp2	892.38	-0.499843	0.206826	-2.41673	0.0156605	0.25409
	Ms4a6b	1930.68	0.36631	0.200221	1.82953	0.0673208	0.486991			Tmem176b	305.675	-0.891599	0.370324	-2.40762	0.016057	0.256669
	Gas7	9054.5	-0.401189	0.219625	-1.8267	0.0677445	0.488052			Enpp1	3876.51	0.449067	0.186603	2.40654	0.0161045	0.256669
	Gdf15	163.584	0.655159	0.360897	1.81536	0.0694687	0.492662			Tpx2	1786.65	-0.588629	0.245949	-2.3933	0.0166976	0.26229
	Siglec1	27139.2	0.760013	0.419816	1.81035	0.070242	0.495997			Sft2d2	9372.08	-0.453268	0.189723	-2.3891	0.0168897	0.262473
	Htra2	4692.33	0.230599	0.128166	1.79922	0.0719833	0.497989			Acap1	281.27	0.636472	0.267349	2.38068	0.0172807	0.26509
	Naip2	7278.92	0.272173	0.151504	1.79647	0.0724202	0.498555			Clspn	737.518	-1.16785	0.492066	-2.37335	0.0176275	0.268147
	Abcc5	14784.9	0.393542	0.223621	1.75986	0.0784312	0.512867			Lbh	2629.49	-0.444088	0.187853	-2.36402	0.0180781	0.271969
	Smpd5	133.68	0.70536	0.400975	1.75911	0.0785583	0.513106			Dclk1	164.362	-1.30654	0.554449	-2.35646	0.0184503	0.27479
	Bmp1	203.704	-0.786014	0.449015	-1.75053	0.0800268	0.517563			Nop58	2276.51	0.486251	0.206605	2.35353	0.0185962	0.275959
	Dgat2	236.413	-0.807853	0.461711	-1.74969	0.0801711	0.517854			Jun	15352.6	0.374065	0.160012	2.33773	0.0194012	0.281025
	Tmem119	606.825	0.559019	0.320036	1.74674	0.0806829	0.519041			Mical1	6064.37	-0.409373	0.175451	-2.33326	0.0196347	0.283145
	Fabp7	5325.91	0.582905	0.33484	1.74085	0.0817107	0.519868			Mmp12	697541	-0.427405	0.183347	-2.33112	0.0197469	0.283145
	Ifi47	1668.45	0.41571	0.238991	1.73944	0.0819573	0.519929			Tacc3	1392.97	-0.475397	0.204213	-2.32795	0.0199149	0.283288
	Zfp719	405.066	-0.502102	0.288955	-1.73764	0.0822735	0.520541			Stmn1	1973.32	-0.723846	0.312435	-2.31679	0.0205151	0.287986
	Ifit1	1262.91	0.755554	0.438749	1.72206	0.0850578	0.528031			Cenpk	144.665	-1.1443	0.494234	-2.3153	0.0205963	0.28863
	Plpp1	173.762	-0.701043	0.410992	-1.70573	0.0880582	0.536528			Csad	955.83	-0.54571	0.239443	-2.27908	0.0226621	0.302853
	Ddx60	2302.33	0.336149	0.19756	1.7015	0.0888483	0.538413			E2f8	625.89	-1.0822	0.476849	-2.26948	0.0232393	0.305036
	Ctu1	454.105	0.475032	0.279459	1.69983	0.0891632	0.53893			Tmem176a	137.813	-1.81228	0.801771	-2.26035	0.0237998	0.308681
	Amn1	382.95	-0.51595	0.303689	-1.69894	0.0893298	0.539738			Gna15	1828.32	0.397429	0.175915	2.25921	0.0238702	0.308774
	Gpd2	3839.51	0.31356	0.18526	1.69254	0.0905431	0.541868			Cdkn3	108.864	-1.55194	0.687927	-2.25597	0.0240728	0.309698
	Pid1	8314.06	-0.273334	0.161764	-1.68972	0.0910824	0.54232			Entpd1	5985.02	-0.318265	0.141287	-2.25261	0.0242837	0.310527
	Cfb	1522	0.50929	0.302952	1.68109	0.0927455	0.545288			Kif2c	407.266	-0.798212	0.355632	-2.24449	0.024801	0.315418
	Ophn1	1790.31	0.239548	0.142536	1.68061	0.0928378	0.545288			Pclaf	964.798	-1.07115	0.477725	-2.24219	0.0249494	0.315478
	Nuak1	986.089	-0.409212	0.243245	-1.68231	0.0925097	0.545288			Abcg1	28916.9	-0.334256	0.149071	-2.24226	0.0249449	0.315478
	Cd200	14669.1	-0.333813	0.198537	-1.68137	0.092691	0.545288			Znrf2	4038.89	-0.328625	0.147164	-2.23305	0.0255458	0.318949
	Syt11	2196.16	-0.268847	0.161319	-1.66655	0.0956032	0.550372			Bub1b	650.279	-0.969897	0.435099	-2.22914	0.0258046	0.320432
	Ralgps1	691.979	0.398447	0.239222	1.6656	0.0957937	0.55052			Cyp39a1	51.4337	-1.78333	0.801986	-2.22364	0.0261727	0.322202
	Sipa1l1	2114.41	0.270267	0.163176	1.65629	0.0976626	0.553618			Rcbtb2	4941.27	-0.469972	0.212424	-2.21242	0.0269378	0.327333
	Cd274	11110.4	0.262402	0.158551	1.655	0.0979246	0.553828			Ncapd2	1155.96	-0.752396	0.34214	-2.19909	0.0278717	0.331251
	Ppp4r2	4894.34	0.211332	0.127927	1.65198	0.0985385	0.555017			Hbegf	552.314	-0.69399	0.315392	-2.20041	0.0277781	0.331251
	Icosl	36.427	-1.62535	0.988683	-1.64395	0.100186	0.560055			Pdlim5	5574.3	-0.392964	0.178457	-2.20201	0.0276646	0.331251
	Abi3	7481.27	0.325904	0.198937	1.63823	0.101374	0.562473			Il1rl1	235.933	-1.11936	0.510844	-2.1912	0.0284374	0.335401
	Met	9618.88	0.378856	0.232479	1.62964	0.103179	0.564499			Tcf19	453.274	-1.02331	0.467752	-2.18771	0.0286908	0.336046
	Zfp811	13.2593	-1.90737	1.17131	-1.62841	0.103439	0.564499			Nolc1	3129.88	0.374144	0.171819	2.17755	0.0294397	0.339584
	H2-Q5	296.506	0.900768	0.55423	1.62526	0.104107	0.565139			Hebp2	310.068	-0.674763	0.311514	-2.16607	0.0303056	0.345193
	Dcn	480.998	-0.648067	0.401012	-1.61608	0.106077	0.56927			Mgll	8504.89	0.524004	0.241992	2.16538	0.0303585	0.345555
	Rffl	1903.71	0.356565	0.220488	1.61716	0.105843	0.56927			Gmpr	568.857	-0.61598	0.28479	-2.16293	0.0305469	0.346495
	Epsti1	2406.7	0.279219	0.173022	1.61377	0.106577	0.569528			Socs2	75.8653	-1.50343	0.695812	-2.16069	0.0307192	0.347576
	Cd69	84.3744	0.908854	0.563291	1.61347	0.106642	0.569528			Slc38a2	2993.91	-0.433577	0.201209	-2.15486	0.031173	0.34924
	Marco	620.424	-0.445618	0.276586	-1.61113	0.107151	0.569877			Chtf18	239.23	-0.979079	0.455197	-2.15089	0.0314849	0.349746
	Micall2	1434.74	-0.372989	0.232098	-1.60703	0.108047	0.570148			Plxdc2	372.554	-0.900021	0.419523	-2.14534	0.0319255	0.351417
	Stk17b	4116.12	-0.449261	0.279599	-1.6068	0.108098	0.570154			F13a1	500.877	0.467909	0.218675	2.13974	0.0323754	0.354252
	Mctp1	4072.06	-0.499372	0.310957	-1.60592	0.108291	0.570497			Rgs2	18459.2	-0.474597	0.222704	-2.13107	0.0330833	0.358851
	Kctd1	223.908	0.734101	0.457596	1.60425	0.108658	0.571501			Pcyt1a	20282	-0.339077	0.159732	-2.12279	0.0337714	0.361283
	Trim30d	1355.99	0.321938	0.201607	1.59686	0.110296	0.574396			Fkbp9	2199.69	-0.329395	0.155744	-2.11498	0.034432	0.364779
	Traf1	294.373	-1.03965	0.651037	-1.59691	0.110286	0.574396			Chac1	51.648	-1.40297	0.66538	-2.10852	0.0349859	0.367274
	Gm11772	22.3939	-1.84399	1.15508	-1.59641	0.110397	0.574419			Cenpi	450.71	-0.881201	0.419249	-2.10186	0.0355659	0.369145
	Sephs2	6476.9	0.410755	0.257337	1.59618	0.110449	0.574419			Hhat	112.132	-1.46715	0.698535	-2.10032	0.0357005	0.369175
	Helz2	5906.04	0.649788	0.407629	1.59407	0.110921	0.575153			Tanc2	2510.35	0.775792	0.369806	2.09784	0.0359196	0.370468
	Ifitm3	13065.7	0.550863	0.345609	1.59389	0.11096	0.575153			Melk	383.166	-0.782627	0.373514	-2.09531	0.0361433	0.371822
	Abhd3	950.633	-0.399285	0.251507	-1.58757	0.112384	0.577368			Rars	6965.32	0.23712	0.11357	2.08786	0.03681	0.374957
	Syt7	14.4253	-2.07397	1.31079	-1.58223	0.113597	0.580491			Diaph3	832.139	-0.736006	0.353041	-2.08476	0.0370909	0.376849
	Skil	6155.18	0.4622	0.29321	1.57634	0.114947	0.581404			Rhoh	1204.82	0.405524	0.194559	2.08432	0.0371312	0.376926
	Slc11a1	41100.1	0.246917	0.156563	1.57711	0.114771	0.581404			D17H6S56E-5	1287.56	-0.64016	0.309201	-2.07037	0.0384178	0.38487
	Ctla2b	190.812	-1.35275	0.857628	-1.57732	0.114722	0.581404			Slc9a6	2820.3	-0.342316	0.165685	-2.06607	0.0388218	0.386156
	Clmp	971.938	-0.681422	0.433564	-1.57168	0.116026	0.582958			Rnf144b	3440.71	-0.363191	0.180035	-2.01733	0.0436611	0.41202
	Ly6i	13.1111	-3.08982	1.96875	-1.56943	0.116547	0.582962			Mmp9	2012.38	0.303596	0.151315	2.00639	0.044815	0.418443
	Trim34a	793.117	-0.326209	0.208363	-1.56558	0.117448	0.583425			Dlgap5	627.401	-0.845335	0.423208	-1.99745	0.0457765	0.421092
	Pou2f2	2489.96	-0.314557	0.201326	-1.56242	0.118188	0.584824			H2-DMa	1435.16	0.380162	0.190388	1.99677	0.0458498	0.421092
	Acvr1b	3170.32	-0.361456	0.231665	-1.56025	0.118701	0.586036			Cystm1	44.43	-1.67452	0.839968	-1.99355	0.046201	0.421526
	Hspa1a	1137.53	-0.274764	0.176827	-1.55385	0.120219	0.58898			Rnf150	3861.48	-0.412059	0.206829	-1.99227	0.0463413	0.421676
	Trim6	196.135	0.506476	0.327147	1.54816	0.121583	0.591051			Ppp1r1a	175.146	-1.33011	0.66988	-1.98559	0.0470788	0.424098
	Trim30a	8506.98	0.257028	0.166567	1.54309	0.122809	0.594101			Bcar3	2914.16	0.463562	0.236336	1.96145	0.0498261	0.43642
	B4galnt2	167.882	0.481976	0.312429	1.54267	0.12291	0.594152			Hnmt	2098.89	-0.506564	0.259342	-1.95326	0.0507885	0.440969
	Oasl2	8014.69	0.163291	0.105884	1.54217	0.123033	0.594339			Agmo	107.578	-1.35102	0.691527	-1.95367	0.0507402	0.440969
	Slc7a8	17198.2	0.484839	0.317034	1.52929	0.126191	0.598812			Serbp1	17242.3	0.409468	0.21096	1.94097	0.0522617	0.446666
	Sla	3731.58	0.270716	0.177698	1.52346	0.127643	0.601348			Bhlhe40	15241.7	0.234381	0.120956	1.93773	0.0526558	0.447019
	Oas2	2420.13	0.354078	0.232509	1.52285	0.127795	0.601394			Nuf2	567.541	-0.690874	0.357405	-1.93303	0.0532331	0.449212
	Cd302	5607.28	-0.34698	0.229482	-1.51201	0.13053	0.603996			Ripk3	1717.97	-0.332071	0.173078	-1.91862	0.0550324	0.455662
	Ncor1	10779.9	0.277473	0.184417	1.5046	0.132428	0.605131			Dok2	3011.71	0.217998	0.113771	1.91611	0.0553514	0.456044
	Ctsc	10298.1	0.197154	0.131829	1.49553	0.134775	0.608621			Ccnb2	554.779	-0.725914	0.379919	-1.91071	0.056042	0.458269
	E030030I06Rik	63.1098	-1.04984	0.702404	-1.49464	0.135009	0.609438			Dut	704.42	-0.703569	0.369946	-1.90181	0.0571957	0.462768
	Xkr8	596.759	0.429012	0.289361	1.48262	0.138176	0.615388			Wsb2	26678.2	0.19762	0.10409	1.89854	0.0576252	0.463038
	Mdm2	12707.7	0.202773	0.137283	1.47705	0.139662	0.618158			Birc5	675.203	-0.785265	0.41771	-1.87993	0.0601177	0.46855
	Hspa1b	1879.04	-0.167405	0.113779	-1.47131	0.141207	0.620182			Pter	803.661	-0.591334	0.316134	-1.87052	0.0614119	0.47046
	Parp11	1523	-0.277599	0.188666	-1.47137	0.14119	0.620182			Tbc1d16	670.255	-0.603362	0.322819	-1.86904	0.061617	0.470737
	Slx4ip	1069.6	0.25551	0.173875	1.46951	0.141695	0.621788			Ppan	1077.15	0.410283	0.219943	1.8654	0.0621249	0.472738
	Pilra	937.666	-0.381861	0.26165	-1.45943	0.144446	0.62647			Cdca5	398.462	-0.804193	0.43104	-1.86571	0.0620825	0.472738
	Gypc	1554.35	0.343418	0.236215	1.45384	0.145991	0.629251			Apex1	2767.99	0.395685	0.212264	1.86412	0.0623053	0.473671
	Igtp	1424.48	0.24303	0.167674	1.44941	0.147222	0.630585			Wtip	231.174	-0.453605	0.244276	-1.85694	0.06332	0.47554
	Gbp3	794.289	0.545718	0.378973	1.43999	0.149869	0.633323			Lipn	1572.42	0.462199	0.249019	1.85608	0.0634421	0.475936
	Uba7	2520.54	0.236784	0.164622	1.43835	0.150335	0.633445			S100a6	8075.34	-0.625801	0.338313	-1.84977	0.0643469	0.478524
	Wfdc17	4009.23	-0.548548	0.382855	-1.43278	0.15192	0.635			Tanc1	436.746	-0.847004	0.460148	-1.84072	0.0656626	0.483911
	Acp2	21109.9	0.145024	0.101629	1.42699	0.153583	0.636578			Psph	563.665	-0.343225	0.187031	-1.83513	0.0664872	0.484844
	Ccnd2	382.274	-1.06754	0.754076	-1.41569	0.156867	0.642542			Mgst3	1765.83	-0.535525	0.293661	-1.82362	0.0682103	0.489379
	Ncf1	12107.9	-0.44746	0.31712	-1.41101	0.158241	0.64414			Rilp	453.315	-0.546002	0.302732	-1.80358	0.0712967	0.497436
	Msr1	81854.6	0.301434	0.215796	1.39685	0.16246	0.649781			Ak8	1598.08	-0.466806	0.260327	-1.79316	0.072948	0.498555
	Tmem140	4172.14	-0.276238	0.198087	-1.39453	0.163158	0.650091			Slc12a7	3975.61	0.552781	0.308987	1.78901	0.0736133	0.498897
	Mthfr	3478.43	0.331656	0.237987	1.39359	0.163442	0.650595			Sord	2478.44	-0.199203	0.11136	-1.78882	0.0736439	0.498897
	Pbxip1	7058.29	-0.159343	0.114877	-1.38707	0.165419	0.651385			Ccl7	302.477	-0.720681	0.404353	-1.78231	0.074699	0.502107
	Zbtb7b	6129.74	0.247506	0.178018	1.39034	0.164425	0.651385			Cdca3	812.79	-0.58634	0.329891	-1.77738	0.0755064	0.504239
	Stat3	7346.88	-0.244173	0.175675	-1.38991	0.164555	0.651385			Adamtsl5	2828.11	-0.317056	0.179342	-1.76789	0.0770798	0.508665
	Ctla2a	13.683	-1.80972	1.30088	-1.39116	0.164177	0.651385			Dhfr	721.187	-0.582823	0.331485	-1.75822	0.0787103	0.513688
	Icam1	5628.7	0.37849	0.274272	1.37998	0.167593	0.652847			Kank2	581.472	-0.356759	0.203021	-1.75725	0.0788749	0.514353
	Jdp2	489.732	0.396613	0.287329	1.38035	0.16748	0.652847			Top2a	3841.39	-0.765299	0.438172	-1.74657	0.0807117	0.519041
	Nfkb2	3407.18	-0.527218	0.381732	-1.38112	0.167241	0.652847			Fgd4	18190.7	0.461504	0.264943	1.7419	0.0815259	0.519713
	Zfp949	1148.23	0.249172	0.180444	1.38088	0.167314	0.652847			Rnase6	129.102	-1.16683	0.670254	-1.74087	0.0817062	0.519868
	Usp18	1236.94	0.371161	0.269627	1.37657	0.168645	0.653688			Trim2	224.111	-0.703433	0.404693	-1.73819	0.0821773	0.52034
	Pstpip2	2408.97	0.233216	0.170169	1.3705	0.170532	0.656132			Cass4	281.29	0.647929	0.373786	1.73342	0.0830203	0.522043
	Nmi	937.387	0.425562	0.310718	1.36961	0.17081	0.656298			Far1	9178.52	0.338088	0.195557	1.72884	0.083837	0.523557
	Adgre1	53787.6	-0.220901	0.161334	-1.36922	0.170931	0.656298			Prrg1	220.467	-0.639487	0.370687	-1.72514	0.0845019	0.525504
	Hcls1	22063.1	0.169003	0.123669	1.36657	0.171759	0.657353			Diras2	30.8285	-1.86782	1.08251	-1.72546	0.0844454	0.525504
	Smpdl3b	105.378	-1.22244	0.904466	-1.35156	0.176516	0.662739			Prkar1b	208.24	0.5856	0.340883	1.71789	0.0858162	0.531054
	D16Ertd472e	174.33	0.400937	0.297569	1.34737	0.17786	0.662928			Ctsk	4053.72	0.365472	0.213641	1.71069	0.087139	0.533792
	Chst1	25.1626	1.18056	0.878453	1.34391	0.178977	0.664738			Prim2	926.086	-0.352505	0.207718	-1.69703	0.0896901	0.540215
	Tmcc3	4346.91	-0.184702	0.137756	-1.34079	0.179989	0.666831			Wdr77	2225.87	0.278635	0.164328	1.6956	0.0899617	0.540632
	Epha1	19.9267	-1.4824	1.10993	-1.33558	0.181686	0.670238			Zfp36l1	2557.88	0.433707	0.257801	1.68233	0.0925039	0.545288
	Vash1	226.374	0.909696	0.681434	1.33497	0.181885	0.670819			Cast	13476.2	-0.171611	0.102144	-1.6801	0.0929382	0.545629
	Tnfrsf1b	86144.1	0.273013	0.206237	1.32378	0.185576	0.672969			Dkc1	902.081	0.443381	0.265202	1.67186	0.0945513	0.549717
	C130050O18Rik	105.028	0.561159	0.422544	1.32805	0.184163	0.672969			Stk11ip	3377.47	-0.405929	0.243476	-1.66722	0.0954706	0.550372
	Ppp1r9a	524.8	0.4994	0.37679	1.3254	0.185037	0.672969			Mcm6	3799.35	-0.470802	0.28253	-1.66638	0.0956381	0.550372
	Pag1	2562.58	0.309385	0.234315	1.32038	0.186708	0.672986			Mis18a	807.242	-0.400468	0.240509	-1.66509	0.0958955	0.55052
	Ifi44	4137.87	0.370496	0.285071	1.29966	0.193717	0.680668			Dhrs3	27300.5	-0.154394	0.0927929	-1.66385	0.0961415	0.550926
	Fcgr4	4684.02	0.226813	0.174728	1.29809	0.194256	0.680858			Gpr183	3112.98	0.336271	0.202369	1.66167	0.0965782	0.551375
	Sgk1	30548.1	0.457907	0.357068	1.28241	0.199699	0.683724			Deptor	1676.39	-0.431149	0.25951	-1.6614	0.0966329	0.551495
	Trim21	1522.44	0.152375	0.119502	1.27509	0.202279	0.685768			Frmd6	677.787	-0.358523	0.216031	-1.65959	0.0969965	0.552282
	Sash1	17628.9	0.207144	0.163082	1.27018	0.20402	0.687346			Pex26	530.45	-0.522279	0.319127	-1.63658	0.101717	0.562818
	Ndufaf3	615.394	-0.362901	0.288346	-1.25856	0.208188	0.692746			Clec10a	167.82	-1.12357	0.687345	-1.63465	0.102122	0.562979
	Vav1	11398.8	0.218905	0.174067	1.25759	0.20854	0.692964			Acy1	49.0594	-1.21237	0.741944	-1.63405	0.102249	0.562979
	Cdc42bpg	563.598	-0.378138	0.301244	-1.25525	0.209387	0.693294			Srsf2	14419.3	0.24989	0.153225	1.63087	0.102918	0.564499
	Nfat5	4161.88	0.387277	0.308388	1.25581	0.209184	0.693294			Kif4	455.536	-0.762159	0.471184	-1.61754	0.105762	0.56927
	Adhfe1	142.107	-0.881446	0.706779	-1.24713	0.21235	0.695426			Hnrnpa2b1	36144.8	0.228145	0.141009	1.61795	0.105673	0.56927
	Gpr85	633.801	0.232682	0.187611	1.24024	0.214888	0.697741			Pdcd1lg2	67.1981	0.677776	0.419605	1.61527	0.106252	0.56946
	Parp9	4214.42	0.150747	0.122046	1.23517	0.216768	0.698497			Pole2	570.958	0.391358	0.24337	1.60808	0.107818	0.570148
	Znfx1	15718.3	0.373021	0.304734	1.22408	0.22092	0.702174			Dlg3	4002.6	-0.429632	0.269529	-1.59401	0.110934	0.575153
	Vti1a	3495.21	-0.15429	0.125954	-1.22498	0.220584	0.702174			Ak1	529.634	-0.324339	0.203779	-1.59162	0.111471	0.576478
	Med1	3903.36	0.311463	0.255002	1.22141	0.221929	0.702436			Rab19	896.653	-0.423776	0.266393	-1.59079	0.111656	0.576709
	Mcemp1	294.736	0.498138	0.409124	1.21757	0.223387	0.704101			Traf5	1364.61	0.283259	0.178914	1.58322	0.113372	0.580262
	Dnajc18	1783.05	-0.17909	0.14736	-1.21532	0.224245	0.704444			Uhrf1	1354.76	-0.70678	0.446795	-1.58189	0.113675	0.580491
	Slc31a1	6679.08	0.161935	0.133399	1.21391	0.224781	0.704782			Tpm1	9917.93	-0.209894	0.132776	-1.58082	0.11392	0.580566
	Slc41a1	847.66	-0.340274	0.281102	-1.2105	0.226087	0.706165			Mcm4	2785.55	-0.363439	0.229947	-1.58053	0.113984	0.580566
	Cd300lf	9424.69	0.417871	0.345416	1.20976	0.226371	0.706165			Fignl1	600.902	-0.677455	0.431531	-1.56989	0.116441	0.582962
	Milr1	4654.53	-0.334401	0.277478	-1.20514	0.228148	0.708869			Clec7a	74773.4	-0.202226	0.129371	-1.56315	0.118017	0.584657
	Pttg1	369.774	-0.438421	0.368105	-1.19102	0.233644	0.711313			Trim47	1486.5	-0.271185	0.174494	-1.55413	0.120154	0.58898
	Fcho1	828.413	0.338556	0.283664	1.19351	0.23267	0.711313			Dscc1	118.188	-1.02344	0.658953	-1.55313	0.120393	0.589195
	Vcan	214.036	-0.528339	0.443719	-1.19071	0.233769	0.711313			1810013L24Rik	4356.51	0.321112	0.208235	1.54206	0.123058	0.594339
	Gmfg	918.355	-0.400642	0.335942	-1.1926	0.233028	0.711313			Cd300ld	11420.2	-0.337652	0.219074	-1.54127	0.123251	0.594746
	Il15ra	281.3	0.285406	0.240071	1.18884	0.234502	0.712649			Ncapg	600.653	-0.67092	0.43751	-1.5335	0.125153	0.598049
	Hmox1	41154.3	2.13829	1.81499	1.17813	0.238745	0.715647			Spint2	41.7867	-1.23624	0.80567	-1.53442	0.124926	0.598049
	Zcchc4	1353.83	0.180495	0.153555	1.17544	0.239818	0.715649			Tmem158	505.006	0.561655	0.366215	1.53367	0.12511	0.598049
	Ggta1	12531	0.169248	0.144926	1.16782	0.24288	0.71882			Pdlim4	1749.09	0.411398	0.268677	1.5312	0.12572	0.598238
	Sppl2a	14362.1	-0.174385	0.149415	-1.16711	0.243165	0.718824			Fat3	1144.93	-0.848178	0.554678	-1.52914	0.126231	0.598812
	Mlkl	1537.5	0.198775	0.171686	1.15778	0.246953	0.720427			Kif20b	696.11	0.375096	0.246666	1.52066	0.128344	0.601439
	Kbtbd7	1503.57	0.17546	0.15287	1.14777	0.251064	0.724668			Cd74	4841.66	0.390124	0.256738	1.51954	0.128626	0.601504
	Psmb8	5662.66	0.29512	0.257503	1.14608	0.251761	0.725113			Tk1	536.315	-0.621903	0.409511	-1.51865	0.128851	0.601722
	St18	538.242	-0.358255	0.313773	-1.14176	0.253552	0.726648			Ttc30a1	406.778	-0.329449	0.217147	-1.51717	0.129223	0.602278
	Trim25	13818.7	-0.184681	0.161976	-1.14018	0.254212	0.727079			St3gal4	2789.92	-0.184296	0.122368	-1.50607	0.132048	0.604814
	Gm6377	1617.36	0.216869	0.190423	1.13888	0.254753	0.727671			Pdp1	4531.36	-0.200197	0.132815	-1.50733	0.131726	0.604814
	Cx3cr1	164.079	-0.547657	0.486799	-1.12502	0.260581	0.733573			Gpr65	4533.4	0.276741	0.18415	1.5028	0.132891	0.605411
	Jag1	1410.23	0.43077	0.382746	1.12547	0.260388	0.733573			Phactr2	2605.84	-0.413314	0.275953	-1.49777	0.134193	0.607935
	Apbb3	321.476	-0.40608	0.361174	-1.12433	0.260872	0.733573			Gatad2a	6623.94	0.35968	0.24127	1.49078	0.13602	0.61147
	Pnkd	1018.65	-0.31572	0.280282	-1.12644	0.25998	0.733573			Asf1b	887.126	-0.497718	0.33448	-1.48804	0.136741	0.612696
	Lrrc75a	1014.76	0.253607	0.226226	1.12104	0.262272	0.733824			F2r	396.619	-0.790861	0.53176	-1.48725	0.136948	0.613121
	Ddx58	4251.5	0.207489	0.186632	1.11175	0.266245	0.738329			Rfc5	1419.66	-0.294605	0.19876	-1.48221	0.138284	0.615388
	Dmxl2	7779.14	0.267034	0.24112	1.10747	0.26809	0.740081			Plbd1	951.129	0.39083	0.263995	1.48045	0.138754	0.616355
	Il1a	934.558	0.323815	0.292995	1.10519	0.269078	0.740734			Tsc22d1	4724.05	-0.173086	0.117336	-1.47513	0.140179	0.619618
	Fyb	25737.5	0.215791	0.196296	1.09931	0.271632	0.742718			Dusp4	2148.17	-0.34557	0.2346	-1.47302	0.140746	0.620001
	Pwp1	2992.37	0.153024	0.140438	1.08962	0.27588	0.74496			Macrod1	541.501	-0.320858	0.21845	-1.46879	0.141889	0.622302
	Sgms2	3570.87	-0.199486	0.183469	-1.0873	0.276903	0.745942			Sult1a1	231.387	-0.644701	0.439019	-1.4685	0.141968	0.622351
	Vps37a	3942.14	0.203197	0.187744	1.08231	0.279114	0.747587			Lyzl4	49.7643	-1.05077	0.717892	-1.46369	0.143278	0.625713
	Lrp8	373.765	0.403736	0.373715	1.08033	0.279996	0.747981			Mcm5	2205.68	-0.450372	0.309167	-1.45673	0.145192	0.628254
	Treml4	55.5543	-1.04109	0.963588	-1.08043	0.279949	0.747981			Fads3	344.847	-0.514589	0.353532	-1.45556	0.145513	0.628598
	Bnip3	2265.76	-0.255736	0.238183	-1.07369	0.28296	0.75047			St6gal1	5391.37	-0.243433	0.167632	-1.45218	0.146451	0.629988
	Arrdc3	5017.05	0.114428	0.106562	1.07382	0.282905	0.75047			Irs2	1575.75	-0.396044	0.274721	-1.44162	0.149409	0.632685
	Irgm1	5220.25	0.173854	0.162301	1.07118	0.284087	0.75108			Pkmyt1	369.681	-0.557763	0.386983	-1.44131	0.149497	0.632685
	Htra1	749.171	0.415555	0.388361	1.07002	0.284609	0.751829			Eef1a2	2111.41	-0.312638	0.21764	-1.43649	0.150862	0.63403
	Tpd52	23650.7	-0.151529	0.141915	-1.06775	0.285635	0.752594			Aurkb	554.757	-0.503983	0.351227	-1.43492	0.15131	0.634547
	Cybb	121554	-0.188079	0.17605	-1.06833	0.285374	0.752594			Lrr1	102.04	-1.11708	0.784143	-1.42459	0.154277	0.637603
	Ccdc28b	264.994	-0.343835	0.322236	-1.06703	0.28596	0.752869			Tspan17	1758.87	-0.232327	0.164637	-1.41115	0.158201	0.64414
	Faap20	843.279	0.26215	0.245801	1.06651	0.286192	0.753119			Smc2	2599.18	-0.386569	0.27387	-1.41151	0.158095	0.64414
	Rnf213	16806.6	0.382429	0.35943	1.06399	0.287334	0.753873			Ect2	581.298	-0.63042	0.446942	-1.41052	0.158386	0.644547
	Rrad	33.3383	-0.879618	0.826643	-1.06408	0.287291	0.753873			Kntc1	678.455	-0.822677	0.586631	-1.40238	0.160803	0.647455
	Oas3	7767.05	0.217777	0.205602	1.05922	0.289499	0.756134			Hacd1	359.314	-0.63222	0.450816	-1.40239	0.160799	0.647455
	Klhl5	4645.74	0.147807	0.139766	1.05753	0.290268	0.756134			Irf4	151.959	0.487618	0.34927	1.39611	0.162682	0.649781
	Ppfia3	64.6476	0.641404	0.612075	1.04792	0.294677	0.758889			Plpp2	901.183	-0.309245	0.221518	-1.39603	0.162706	0.649781
	Slc6a13	36.9861	-0.901209	0.859797	-1.04816	0.294563	0.758889			Cadm1	8261.88	-0.234109	0.167803	-1.39514	0.162973	0.650091
	Osbpl3	1325.32	0.175677	0.168789	1.04081	0.297964	0.761804			Cluh	6715.9	0.358226	0.258292	1.3869	0.165471	0.651385
	Ankrd33b	878.94	-0.210261	0.202209	-1.03982	0.298424	0.762139			Cish	19.8768	1.54915	1.11671	1.38725	0.165367	0.651385
	Mxd1	748.429	-0.273136	0.262775	-1.03943	0.298605	0.762139			Ptger4	1742.85	0.283909	0.205035	1.38469	0.166148	0.651481
	Irf7	8879.57	0.357911	0.345396	1.03623	0.300093	0.763651			Efr3b	6456.03	-0.515608	0.374191	-1.37793	0.168225	0.653109
	Ggct	297.629	0.306458	0.296912	1.03215	0.302002	0.764724			Socs6	7044.82	0.237194	0.172966	1.37134	0.17027	0.65602
	Serpinb2	281.931	-0.484115	0.470151	-1.0297	0.303151	0.765041			Smagp	502.684	-0.466403	0.339917	-1.37211	0.17003	0.65602
	4933430I17Rik	1524.35	0.215248	0.210824	1.02098	0.307262	0.768219			Gpx1	35557.7	-0.32782	0.238931	-1.37203	0.170055	0.65602
	Vegfa	1956.23	0.270953	0.265725	1.01967	0.307884	0.768725			Ap1s3	1457.19	-0.464524	0.338501	-1.3723	0.169971	0.65602
	Limd2	3272.02	-0.146964	0.14526	-1.01173	0.311665	0.770193			Eps8	3961.54	0.2721	0.2009	1.3544	0.175607	0.662253
	St3gal3	1466.98	-0.17118	0.17033	-1.00499	0.314902	0.772086			Atf5	2710.93	0.186024	0.137194	1.35592	0.175124	0.662253
	Tnnc1	33.7698	-1.06443	1.06824	-0.996429	0.319042	0.774165			Stil	264.711	-0.630996	0.46542	-1.35576	0.175176	0.662253
	Malt1	14677.2	-0.285389	0.287051	-0.994207	0.320122	0.775103			Rras2	1713.61	-0.387646	0.287024	-1.35057	0.176833	0.662739
	Dnajb2	861.253	-0.218321	0.219961	-0.992543	0.320933	0.775798			Cpeb1	1009.35	-0.216664	0.160763	-1.34773	0.177746	0.662928
	Ptges	593.297	-0.245341	0.249149	-0.984717	0.324763	0.779203			B3glct	1643.85	-0.217973	0.161627	-1.34862	0.17746	0.662928
	Clec4e	3532.66	0.65011	0.663638	0.979616	0.327276	0.782593			Egr3	33.446	1.34946	1.00278	1.34573	0.17839	0.664201
	Serp1	17625.8	-0.151477	0.157371	-0.962548	0.335775	0.785943			Ampd2	2264.2	0.310055	0.231085	1.34173	0.179683	0.666299
	Cxcl2	187.523	0.650489	0.678775	0.958328	0.337898	0.787065			Ado	2920.95	0.167291	0.125031	1.338	0.180898	0.668533
	Nlrc5	1369.56	0.280908	0.297245	0.945038	0.344639	0.791161			Qdpr	6124.48	-0.267599	0.200114	-1.33723	0.181147	0.669001
	Mtdh	15265.7	0.183922	0.195836	0.939163	0.347647	0.792598			Flrt3	101.188	-0.757406	0.568646	-1.33195	0.182877	0.671611
	Rhov	3884.03	0.272326	0.291177	0.935261	0.349654	0.793758			Colec12	12904.5	-0.300585	0.226694	-1.32595	0.184856	0.672969
	Ifi204	9299.84	0.187009	0.200419	0.93309	0.350773	0.79405			Gpc1	9926.59	0.279627	0.212998	1.31282	0.189243	0.675926
	Ms4a6d	15995.6	0.149138	0.15997	0.932287	0.351188	0.794136			Mcm7	1712.09	-0.419743	0.32158	-1.30525	0.191808	0.678959
	Vasp	6785.34	0.214505	0.232148	0.924003	0.355485	0.795662			Pa2g4	6086.54	0.213477	0.163998	1.30171	0.193016	0.680294
	Mlx	2624.87	-0.140611	0.15204	-0.924831	0.355054	0.795662			Hlx	774.366	-0.368513	0.28478	-1.29403	0.195655	0.682194
	Eif2ak2	4990.12	0.183859	0.200312	0.917866	0.358689	0.79787			Chst11	10675.8	-0.31311	0.242891	-1.28909	0.197365	0.683724
	Pdgfrb	157.499	-0.570286	0.622329	-0.916375	0.35947	0.798019			Gpr68	735.017	-0.319002	0.249045	-1.2809	0.200228	0.683724
	St3gal1	6638.94	-0.276172	0.301916	-0.914734	0.360331	0.798174			Tlr4	9211.15	0.225778	0.178281	1.26642	0.205364	0.68928
	Il1b	76.422	-1.0438	1.14579	-0.910994	0.362298	0.799333			Dcstamp	987.457	-0.309186	0.244535	-1.26438	0.206092	0.690404
	Cd38	2031.83	0.241385	0.265539	0.909039	0.36333	0.80027			Lmnb1	713.035	-0.334947	0.264977	-1.26406	0.206208	0.690652
	Armc8	2381.24	0.11792	0.129678	0.909334	0.363174	0.80027			Serpina3g	91.1723	-1.20897	0.96095	-1.2581	0.208357	0.692746
	Slco3a1	212.083	-0.263543	0.291047	-0.9055	0.3652	0.800712			Cdkn2c	636.379	-0.295472	0.234958	-1.25755	0.208554	0.692964
	Cebpb	8681.53	0.362778	0.402839	0.900553	0.367826	0.802008			Ralgds	2038.04	0.428665	0.340933	1.25733	0.208634	0.692964
	Mocs1	2193.47	-0.265821	0.297731	-0.892824	0.371952	0.805739			Vkorc1	1013.73	-0.283501	0.22621	-1.25326	0.21011	0.694203
	Rdh11	2941.38	-0.115314	0.129345	-0.891526	0.372647	0.805898			Ciita	201.354	0.551383	0.440573	1.25151	0.210747	0.694248
	Pvr	1145.62	-0.172731	0.194588	-0.887678	0.374714	0.80699			Capn2	15933.8	0.151137	0.12171	1.24178	0.214318	0.697163
	Grap	713.341	0.281042	0.317568	0.884981	0.376167	0.807817			BC005537	49391.4	0.255576	0.2065	1.23766	0.215844	0.698162
	Gm4951	51.6386	0.628875	0.711023	0.884465	0.376445	0.807849			Tmtc4	480.235	-0.226353	0.183307	-1.23483	0.216894	0.698497
	Fmnl3	4303.6	0.209104	0.236974	0.88239	0.377566	0.808218			Iqgap3	830.836	-0.593242	0.480846	-1.23375	0.217297	0.698497
	Clec4d	31588.2	-0.234765	0.266153	-0.882066	0.377741	0.808218			Fgd6	4437.48	0.375792	0.304551	1.23392	0.217233	0.698497
	Carmil1	290.128	-0.417426	0.473912	-0.880809	0.378421	0.808932			Brip1	394.19	-0.561741	0.455798	-1.23244	0.217786	0.698862
	Cep83	1740.69	0.158222	0.180907	0.874604	0.38179	0.811875			Clec4a2	6872.03	-0.28387	0.231578	-1.22581	0.220271	0.701712
	Cmtr1	5335.26	0.190791	0.218228	0.874273	0.38197	0.811875			Spc24	153.779	-0.572712	0.468759	-1.22176	0.221798	0.702436
	Nol4l	1384.41	0.207911	0.238371	0.872214	0.383091	0.812422			Il7r	51461.1	0.102525	0.0843039	1.21613	0.223934	0.704444
	Gdpd1	3324.93	0.142149	0.164408	0.864612	0.387252	0.814373			Aurka	612.03	-0.416383	0.342451	-1.21589	0.224027	0.704444
	Tmem248	4069.35	-0.0986322	0.113959	-0.865502	0.386763	0.814373			Pros1	5784.96	-0.274614	0.225872	-1.21579	0.224064	0.704444
	Cd86	413.735	0.392578	0.454758	0.863268	0.38799	0.814373			Armc6	734.871	0.255715	0.210136	1.21691	0.22364	0.704444
	Pilrb1	90.642	-0.528288	0.61288	-0.861975	0.388701	0.814677			Pcdh7	2106.35	-0.144614	0.119071	-1.21451	0.224551	0.704782
	Pdlim7	373.716	-0.265464	0.308361	-0.860886	0.389301	0.814722			Tox2	33.9323	-1.03364	0.852427	-1.21259	0.225288	0.705488
	Ly6a	62.2151	0.531582	0.617436	0.860951	0.389265	0.814722			Serpinb6a	27169	-0.271324	0.224558	-1.20826	0.226948	0.707268
	Acod1	4974.28	0.85567	0.99934	0.856235	0.391868	0.815765			Slc38a9	2773.46	-0.158753	0.132022	-1.20247	0.22918	0.710188
	Ehd1	2546.03	0.250597	0.292561	0.856564	0.391686	0.815765			Batf3	264.544	-0.524443	0.437013	-1.20006	0.230115	0.710748
	Id3	1190.86	-0.347614	0.406207	-0.855757	0.392132	0.815801			Tmem202	482.059	-0.295253	0.247646	-1.19224	0.233169	0.711313
	Fdft1	2212.53	-0.160813	0.188055	-0.855135	0.392476	0.81596			Uap1l1	14547.6	0.192091	0.16106	1.19267	0.232999	0.711313
	AW112010	597.431	-0.350585	0.410551	-0.853937	0.39314	0.816318			Iars	5121.8	0.28832	0.242461	1.18914	0.234383	0.712421
	Gpcpd1	4256.57	-0.113261	0.132846	-0.852568	0.393899	0.816619			Lmna	17721.8	0.194679	0.163974	1.18725	0.235128	0.713756
	Agrn	1906.56	-0.318398	0.373658	-0.852111	0.394153	0.816619			Pum3	3729.66	0.162857	0.137704	1.18266	0.236944	0.714592
	Ifnar2	9583.1	-0.144947	0.170598	-0.84964	0.395525	0.817522			Cd300lb	32869.9	0.141208	0.119418	1.18247	0.237019	0.714592
	Sema4a	2429.51	0.191388	0.225647	0.848176	0.39634	0.817701			Rttn	952.663	-0.311523	0.262848	-1.18518	0.235945	0.714592
	Apoc2	261.268	-0.38151	0.453319	-0.841592	0.400016	0.818651			Cenpp	86.192	-0.852284	0.720236	-1.18334	0.236675	0.714592
	1600014C10Rik	981.64	-0.195061	0.230751	-0.845329	0.397927	0.818651			Cltb	3904.58	0.208146	0.176796	1.17732	0.239067	0.715647
	Hdac9	281.395	-0.623223	0.741766	-0.840188	0.400803	0.818922			Slc25a13	2650.19	-0.241794	0.205292	-1.17781	0.238874	0.715647
	Ly6e	56651.7	0.138556	0.164911	0.840184	0.400805	0.818922			Mtmr10	4730.15	-0.157908	0.13437	-1.17518	0.239923	0.715704
	Slc7a11	4158.06	0.248599	0.297543	0.835507	0.403432	0.820908			F2rl2	101.677	-0.758954	0.645954	-1.17494	0.24002	0.715855
	Rnf114	5257.16	-0.126871	0.153026	-0.829077	0.407061	0.821374			Arfgef3	230.721	-0.628757	0.535426	-1.17431	0.24027	0.716086
	Vamp2	1813.23	-0.210506	0.254829	-0.826068	0.408766	0.822552			Padi2	1423.26	-0.305977	0.260751	-1.17344	0.240618	0.716339
	Slc20a1	3608.19	-0.110817	0.134003	-0.826971	0.408254	0.822552			Gins2	809.064	-0.269271	0.231387	-1.16372	0.244536	0.719491
	Snapc1	902.227	-0.170559	0.206926	-0.82425	0.409798	0.822885			Ccl6	35753.4	0.293813	0.253803	1.15764	0.247009	0.720427
	Scoc	1546.24	0.189957	0.231353	0.82107	0.411606	0.824078			Ap3d1	18320.1	0.198393	0.171352	1.15781	0.246942	0.720427
	Trim5	349.936	0.214263	0.260972	0.821018	0.411636	0.824078			Sulf2	5398.83	0.329173	0.284723	1.15612	0.247633	0.72064
	Cbwd1	516.737	-0.169755	0.207401	-0.818486	0.41308	0.824447			Ehd4	30780.1	-0.327747	0.285396	-1.14839	0.250807	0.724406
	Ebi3	1137.65	-0.188533	0.230597	-0.817584	0.413595	0.82457			Ndc80	601.073	-0.352628	0.307815	-1.14558	0.251967	0.725452
	Slamf6	182.562	0.420236	0.515464	0.815258	0.414925	0.82461			Igf1	54783.1	-0.266965	0.233832	-1.14169	0.253581	0.726648
	Ppp1r12b	2095.84	0.333879	0.409405	0.815523	0.414773	0.82461			Sgcb	3250.94	-0.13534	0.118783	-1.13939	0.25454	0.727671
	Tgfbi	4383.52	0.51635	0.634526	0.813757	0.415784	0.824957			Cdkl2	964.461	-0.25938	0.228278	-1.13625	0.255854	0.728446
	Ddb2	230.558	-0.343008	0.42187	-0.813067	0.41618	0.825078			Lat	4460.47	0.196067	0.17328	1.13151	0.257841	0.731572
	Mvd	1969.68	0.153417	0.189168	0.811013	0.417358	0.825656			Lpxn	8141.21	-0.178029	0.157574	-1.12982	0.258554	0.732563
	Acp5	27755	0.136218	0.168199	0.809858	0.418022	0.825656			Crem	813.652	-0.416143	0.369796	-1.12533	0.260448	0.733573
	Flnb	4415.97	-0.284815	0.352127	-0.808842	0.418606	0.825696			Itgax	115637	-0.256419	0.227551	-1.12687	0.2598	0.733573
	Trps1	2370.54	0.156571	0.19627	0.797736	0.425024	0.828976			Rasa1	9685.39	0.222968	0.198523	1.12313	0.261381	0.733602
	Rcl1	619.072	-0.192085	0.241928	-0.793979	0.427208	0.829286			Gcnt1	6688.77	0.233081	0.208115	1.11996	0.262731	0.734542
	Tdrd7	4448.77	0.107848	0.136213	0.791759	0.428501	0.830025			Cdc6	425.92	-0.505618	0.451939	-1.11877	0.263237	0.735392
	Nt5c3	1931.94	0.198194	0.25249	0.784958	0.432478	0.833851			Tfec	797.663	0.229478	0.205415	1.11714	0.263933	0.735629
	Acyp2	109.038	0.562114	0.716177	0.78488	0.432524	0.833851			Fbxl2	1149.94	-0.264503	0.237785	-1.11236	0.265983	0.737973
	Lrrk2	1718.15	-0.244808	0.312466	-0.783471	0.433351	0.834186			Tmem144	1056.34	-0.169476	0.152537	-1.11105	0.266548	0.738674
	Il17ra	3195.35	0.223861	0.287402	0.778911	0.436032	0.835687			Kcnn4	10985.4	0.178618	0.160922	1.10997	0.267011	0.739249
	Smox	1280.58	-0.300415	0.386494	-0.777282	0.436992	0.835768			Cbx5	2979.37	-0.292839	0.263996	-1.10926	0.26732	0.739352
	Saa3	1636.71	-0.289889	0.374914	-0.773214	0.439396	0.836929			Tpcn2	10622.9	0.209069	0.189364	1.10406	0.269569	0.74112
	Siglece	89.4034	-0.409536	0.530565	-0.771886	0.440182	0.836929			Fam110b	548.249	0.210064	0.190317	1.10375	0.2697	0.74112
	Lgals3bp	31718.3	0.168113	0.218474	0.769489	0.441603	0.837562			Ocstamp	15.3436	1.34617	1.22344	1.10032	0.271195	0.742626
	Fyco1	2515.39	0.171449	0.224585	0.763406	0.445221	0.838325			Dagla	1826.21	0.364664	0.331614	1.09966	0.271479	0.742701
	Adgb	42.5159	-0.649035	0.856205	-0.758036	0.448429	0.839412			Ccnf	694.45	-0.278132	0.254104	-1.09456	0.273709	0.743754
	Enpp4	845.358	0.126307	0.167117	0.755796	0.449772	0.839796			Tmem126b	1188.38	0.178813	0.163192	1.09572	0.273201	0.743754
	Peli1	3192	0.105262	0.13988	0.752515	0.451742	0.84177			Papss2	2984.13	0.227734	0.208121	1.09424	0.27385	0.743772
	Rab32	3818.53	0.146857	0.200762	0.731497	0.464475	0.848625			Itga1	74.6342	-0.854606	0.781271	-1.09387	0.274014	0.743791
	Tma16	536.13	-0.213523	0.291629	-0.732173	0.464063	0.848625			Ube2c	678.456	-0.472797	0.433441	-1.0908	0.275362	0.744653
	Cp	163.526	0.450785	0.616111	0.731662	0.464375	0.848625			Kif18b	238.889	-0.539525	0.495405	-1.08906	0.276128	0.744994
	Cdc42ep2	508.631	-0.24737	0.338672	-0.730411	0.465139	0.848655			Evl	35229.5	0.201458	0.185006	1.08893	0.276187	0.744994
	Sirt3	323.896	0.194878	0.267564	0.728343	0.466404	0.849044			Rbms1	16089.1	0.197038	0.181196	1.08743	0.276847	0.745915
	Kif3c	2060.63	-0.142753	0.197797	-0.721713	0.470471	0.850164			Car2	98.4129	0.533144	0.496667	1.07344	0.283072	0.75047
	Slc2a6	1837.22	0.16759	0.232537	0.720705	0.471091	0.850229			Mmp19	12143	-0.467038	0.439023	-1.06381	0.287413	0.75388
	Morc3	5731.24	0.0944555	0.13162	0.717639	0.47298	0.850646			Sesn1	12873.3	-0.273828	0.259005	-1.05723	0.290408	0.756134
	Usb1	2910.18	0.134936	0.18849	0.715879	0.474066	0.851182			Idh1	22067.2	-0.183154	0.173159	-1.05772	0.290184	0.756134
	Rims3	480.958	0.230391	0.321745	0.716066	0.473951	0.851182			Rrs1	2240.1	0.160765	0.15239	1.05496	0.291444	0.757097
	Sod2	5734.42	0.214288	0.300142	0.713954	0.475256	0.851879			Etv3	8636.78	-0.182695	0.173519	-1.05289	0.292394	0.758201
	Bst1	4088.45	-0.137932	0.193643	-0.712301	0.476278	0.852271			Ccl8	110.06	0.629378	0.5981	1.0523	0.292663	0.758201
	Hspb6	149.96	-0.252668	0.355539	-0.710662	0.477294	0.85306			Fn1	87316.1	-0.358316	0.343057	-1.04448	0.296263	0.761023
	Adora2a	438.028	0.289539	0.408944	0.708016	0.478935	0.853409			Naa50	19233.6	0.17346	0.166141	1.04405	0.296462	0.761115
	Il18	685.42	-0.220791	0.313092	-0.705197	0.480688	0.854857			Smyd2	2021.2	-0.176684	0.170929	-1.03367	0.30129	0.764686
	Zfas1	719.218	-0.244238	0.34953	-0.698761	0.484701	0.857506			Zfp101	328.888	-0.269438	0.260984	-1.03239	0.301889	0.764724
	Dusp1	3643.5	-0.291369	0.417871	-0.697269	0.485634	0.857608			Kctd12b	4115.79	-0.310611	0.301079	-1.03166	0.302232	0.764832
	Slc15a3	66189.6	0.164152	0.235491	0.697063	0.485763	0.857618			Rad51ap1	359.431	-0.411546	0.399787	-1.02941	0.303285	0.765041
	Exoc3l4	254.961	0.286523	0.413421	0.693053	0.488276	0.857868			Tle1	959.43	0.210189	0.20397	1.03049	0.30278	0.765041
	Nxpe3	24.9825	0.71844	1.03525	0.693977	0.487697	0.857868			S100a1	11106.1	-0.291151	0.284725	-1.02257	0.306511	0.767735
	Gstt1	20.2844	0.8308	1.19769	0.693668	0.48789	0.857868			Fgf13	141.193	0.657992	0.644427	1.02105	0.307231	0.768219
	F11r	122.325	-0.333853	0.482499	-0.691926	0.488984	0.858028			Olr1	812.741	0.807943	0.796528	1.01433	0.310425	0.76995
	Ccdc125	1464.3	0.102886	0.149951	0.686134	0.492629	0.859731			Aqp9	20.0061	-1.22988	1.21192	-1.01482	0.310193	0.76995
	Zdhhc6	3794.56	0.068112	0.100486	0.677827	0.497882	0.860306			Rpl14	14421.8	-0.293449	0.290133	-1.01143	0.311811	0.770193
	Lst1	705.064	0.277185	0.411339	0.67386	0.5004	0.861354			Acaa2	3309.53	0.159537	0.159173	1.00229	0.316204	0.772086
	Zmynd15	212.114	-0.460873	0.687638	-0.670227	0.502713	0.861354			Tiam1	507.371	-0.347559	0.346203	-1.00392	0.315419	0.772086
	Alkbh2	187.822	0.257966	0.38367	0.672365	0.501352	0.861354			Ttk	376.238	-0.488334	0.495333	-0.98587	0.324197	0.778986
	Lcn2	55.8097	-0.577373	0.871153	-0.662769	0.507478	0.861528			Vwa5a	26636	-0.176789	0.180112	-0.981548	0.326322	0.78157
	Cd40	101.545	-0.632876	0.963734	-0.656691	0.511379	0.862851			Dab2	5146.05	-0.28049	0.286662	-0.978468	0.327843	0.783476
	Eva1b	187.684	-0.239366	0.366314	-0.653445	0.51347	0.863255			Galnt12	162.901	-0.382668	0.391784	-0.976733	0.328701	0.783826
	9330159M07Rik	76.7926	0.31978	0.502068	0.636927	0.524173	0.866807			S100a10	10451.4	-0.300847	0.308934	-0.973822	0.330145	0.785204
	Parp8	1104.04	-0.113506	0.178527	-0.635792	0.524912	0.866888			Lgals1	73533.1	-0.239558	0.246585	-0.971505	0.331297	0.785454
	H2-K1	35992.2	0.176628	0.278091	0.635145	0.525334	0.866952			Ch25h	20.4825	-0.966244	0.998989	-0.967222	0.333433	0.785583
	Psen2	8888.12	0.10817	0.170602	0.634048	0.52605	0.867108			Sestd1	7254.01	-0.149213	0.154422	-0.96627	0.333909	0.785689
	4930486L24Rik	27.5168	0.96996	1.53259	0.632891	0.526805	0.867304			Cttn	732.677	-0.236402	0.244925	-0.965202	0.334444	0.785842
	Nfxl1	1263.32	0.120444	0.190565	0.632033	0.527365	0.867321			Dnmt3a	60650	0.133153	0.138959	0.958214	0.337955	0.787087
	Nisch	18281.5	0.169821	0.268717	0.631968	0.527408	0.867321			Add3	6094.19	-0.238447	0.249499	-0.955706	0.339221	0.78813
	Rasgrp1	43.336	-0.525423	0.839658	-0.625759	0.531473	0.869092			Abcd2	2246.01	0.2282	0.240908	0.94725	0.343511	0.790846
	Psmb9	2034.12	0.184491	0.294951	0.625497	0.531645	0.869092			Sema4b	936.012	-0.243799	0.258676	-0.942488	0.345943	0.792218
	Tnfsf13b	300.125	-0.230563	0.368768	-0.625227	0.531822	0.869092			Zfp395	3150.01	0.176439	0.187537	0.940819	0.346798	0.792272
	Nupr1	204.489	-0.277303	0.446102	-0.621615	0.534195	0.869383			Ptprs	4524.2	-0.359009	0.383243	-0.936765	0.34888	0.7935
	Dnm1l	6663.27	0.0770523	0.12399	0.621441	0.534309	0.869384			Abcg2	1258.97	-0.270631	0.290442	-0.93179	0.351445	0.794159
	Hspa4l	3583.91	-0.112552	0.181174	-0.621237	0.534444	0.869388			Ccnd1	3240.06	0.277769	0.299065	0.928792	0.352997	0.795283
	Slc16a3	5253.37	0.16515	0.267987	0.616263	0.537721	0.870541			Cd36	455379	-0.221489	0.238715	-0.927839	0.353491	0.795283
	Ccrl2	4320.43	0.11917	0.194186	0.613691	0.53942	0.871162			Rab3il1	10709	0.215079	0.231941	0.927299	0.353771	0.795566
	Prkar2b	2686.01	-0.0875972	0.1433	-0.611286	0.54101	0.871913			Ptgs1	1090.6	0.193558	0.209025	0.926004	0.354444	0.795662
	Hcar2	60.8027	-0.312604	0.524013	-0.596558	0.550803	0.877254			Ifi27	5753.76	-0.168571	0.182063	-0.925891	0.354503	0.795662
	Grina	21859.8	0.149956	0.251163	0.597046	0.550477	0.877254			Ccr2	209.494	-0.303121	0.328396	-0.923033	0.35599	0.796061
	Kctd13	906.724	0.119537	0.20108	0.594474	0.552195	0.877422			Etv5	4722.72	0.238505	0.258788	0.921626	0.356724	0.796577
	Gch1	2366.26	0.143651	0.242532	0.592297	0.553652	0.87803			Bbs12	183.29	0.381431	0.415084	0.918924	0.358135	0.797546
	Hif1a	10498.8	0.0633659	0.107331	0.59038	0.554936	0.878085			Ankrd13b	1743.51	0.255651	0.278394	0.918306	0.358459	0.797855
	Slpi	237.685	-0.304921	0.515562	-0.591434	0.55423	0.878085			Cad	1693.12	0.333273	0.364297	0.914839	0.360276	0.798174
	Herc6	2659.78	0.126978	0.215526	0.589156	0.555757	0.878085			Mcm2	1566.03	-0.31411	0.345305	-0.90966	0.363002	0.80027
	Dst	1911.55	0.386333	0.656311	0.588644	0.5561	0.878085			Rps6ka3	20220.7	0.251321	0.277073	0.907056	0.364377	0.800661
	Mmp14	20232.3	0.174617	0.295414	0.591093	0.554458	0.878085			Klf9	6080.18	-0.189457	0.209077	-0.906159	0.364852	0.800712
	Ntpcr	1537.02	-0.107381	0.183448	-0.585346	0.558315	0.878955			Mafb	25889.9	0.21496	0.237457	0.905256	0.36533	0.800712
	Trim12a	432.282	0.149966	0.256292	0.585136	0.558456	0.879093			Kcnk6	4166.08	0.1806	0.200187	0.90216	0.366972	0.801488
	Zfp658	253.283	-0.179377	0.307102	-0.584096	0.559156	0.879351			Stab2	648.577	-0.300647	0.334866	-0.897813	0.369285	0.80293
	Irak3	1966.56	-0.13745	0.238569	-0.576142	0.564519	0.881096			Gins1	281.981	-1.00843	1.12862	-0.893515	0.371581	0.80559
	Batf	352.398	0.137425	0.241456	0.569151	0.569253	0.883095			Fyn	2695.54	-0.123535	0.138476	-0.892104	0.372337	0.805898
	Adssl1	11065.6	-0.131239	0.231668	-0.566497	0.571056	0.883965			Dlgap4	6282.36	-0.0853557	0.0956674	-0.892213	0.372279	0.805898
	Agtrap	7161.14	-0.0870719	0.153886	-0.565821	0.571516	0.884044			Rad54l	756.57	-0.259134	0.291869	-0.887844	0.374625	0.80699
	Trim12c	3216.87	-0.141861	0.252111	-0.562693	0.573644	0.884142			Mfsd6	2023.24	-0.207287	0.233506	-0.887717	0.374693	0.80699
	Slc16a10	13437.7	-0.0807624	0.143991	-0.560884	0.574876	0.884525			Cd9	62229.4	-0.150656	0.169766	-0.887432	0.374847	0.80699
	Fpr2	232.296	-0.349351	0.625971	-0.558095	0.576779	0.885346			Bzw2	967.652	0.211097	0.237799	0.887712	0.374696	0.80699
	Cpd	25158.7	0.113956	0.205988	0.553216	0.580116	0.88721			Snhg4	164.831	0.406356	0.457564	0.888086	0.374495	0.80699
	Map3k14	571.978	0.127253	0.230222	0.552741	0.580441	0.887414			Rpl12	21378.8	-0.24362	0.275224	-0.885169	0.376065	0.807817
	Slc2a3	134.005	-0.228222	0.413598	-0.551797	0.581087	0.887844			Myo1d	961.223	-0.285473	0.324039	-0.880982	0.378328	0.808866
	Sorl1	6115.21	-0.173215	0.315884	-0.54835	0.583452	0.888594			2700038G22Rik	71.8078	-0.492645	0.56012	-0.879535	0.379111	0.809572
	Marf1	4940.95	0.106411	0.193974	0.548584	0.583291	0.888594			Rrp15	811.172	0.271267	0.308571	0.879106	0.379344	0.809742
	Susd2	21.3131	-0.74288	1.3619	-0.545473	0.585428	0.888813			Tbc1d4	6354.13	-0.257148	0.293447	-0.876299	0.380867	0.811195
	Disp1	1041.96	0.141134	0.25942	0.544035	0.586417	0.888828			Sdc4	1988.05	-0.181833	0.20754	-0.876134	0.380957	0.811281
	Snx10	8572.92	0.10085	0.186162	0.541734	0.588002	0.889205			Egr1	492.572	0.258299	0.299126	0.863513	0.387856	0.814373
	Stra6l	4314.98	0.111983	0.20621	0.543056	0.587091	0.889205			Crip1	15958.5	-0.298333	0.345319	-0.863932	0.387625	0.814373
	Tmem134	2724.06	-0.106026	0.195357	-0.542729	0.587316	0.889205			Vcl	12935.4	0.134354	0.15593	0.861629	0.388892	0.814677
	Neu1	10052.4	0.0976396	0.180906	0.539725	0.589387	0.890199			Gas6	7079.96	-0.112568	0.130961	-0.859551	0.390037	0.814933
	Sell	81.8153	0.290234	0.540167	0.537304	0.591058	0.89075			Rasgrp3	556.807	-0.454155	0.528578	-0.859201	0.390229	0.814933
	P2ry13	76.1093	-0.320187	0.599572	-0.534026	0.593323	0.891374			Ptpra	27757.4	-0.194608	0.229033	-0.849691	0.395497	0.817522
	Snx18	4439.23	0.0898127	0.16923	0.530713	0.595617	0.892833			Edil3	19.9325	-1.19922	1.41368	-0.848293	0.396275	0.817701
	Nod1	2276.61	0.141627	0.269149	0.526204	0.598746	0.894644			Lpl	552477	-0.256968	0.303105	-0.847783	0.396559	0.818006
	Prdx5	12307.1	-0.155968	0.298976	-0.521672	0.601899	0.895599			Hfe	2279.27	-0.110454	0.130788	-0.844527	0.398375	0.818651
	Samhd1	23167.7	-0.0705382	0.136384	-0.517201	0.605016	0.896708			Anxa4	65552.8	-0.125951	0.151685	-0.830347	0.406343	0.821074
	Nfkbia	2684.94	0.228346	0.441931	0.5167	0.605366	0.896708			Mcm10	620.279	-0.341267	0.411553	-0.829216	0.406982	0.821374
	Ppp3cc	567.825	-0.111707	0.216668	-0.515569	0.606155	0.896736			Pitpna	27121.5	0.0938296	0.113727	0.825043	0.409347	0.822885
	Msrb1	15994.2	0.132951	0.257567	0.516179	0.60573	0.896736			Plekhf1	55.8599	-0.722372	0.876947	-0.823735	0.41009	0.823017
	Birc3	1969.71	0.115883	0.226681	0.511216	0.6092	0.898151			Cd22	9126.78	0.147395	0.179034	0.823281	0.410348	0.823312
	Adar	6373.52	0.0989949	0.194683	0.508493	0.611107	0.898636			Dpp7	7143.74	-0.110092	0.135161	-0.814525	0.415344	0.82461
	Rab27a	394.843	-0.162342	0.319537	-0.508054	0.611416	0.898756			Mfge8	43199.8	-0.150506	0.185568	-0.811056	0.417334	0.825656
	Stam	2559.57	-0.0848152	0.16794	-0.505031	0.613537	0.899928			Fen1	2665.45	-0.141629	0.174863	-0.809945	0.417972	0.825656
	Gbp7	1323.32	0.100784	0.200737	0.502069	0.615619	0.900693			Ryr1	410.212	0.194699	0.240353	0.810056	0.417908	0.825656
	Gpr31b	20.0456	-0.518564	1.03607	-0.500509	0.616717	0.90133			Bambi	694.361	0.193557	0.24017	0.805916	0.420291	0.826908
	Cxcl16	5047.09	-0.222138	0.446379	-0.497643	0.618736	0.901785			Clec4b1	97.5309	-0.649785	0.809217	-0.802979	0.421987	0.827197
	Prss46	604.099	0.183681	0.370601	0.49563	0.620155	0.902118			Srsf6	9268.08	0.117626	0.14655	0.802634	0.422186	0.827289
	Nfkbib	1259.28	0.125098	0.253662	0.493166	0.621895	0.90281			Rhbdf1	85.6456	-1.41174	1.76572	-0.799526	0.423986	0.828976
	Rbpms	987.975	-0.155723	0.317939	-0.489787	0.624284	0.903214			Nup210	318.718	0.404936	0.508715	0.795999	0.426033	0.829243
	Crcp	1656.86	0.0956919	0.195288	0.490003	0.624132	0.903214			Nes	896.818	0.290197	0.368244	0.788055	0.430665	0.832639
	Tnf	1503.62	0.16605	0.339552	0.489026	0.624823	0.903375			Stac2	13360.6	-0.153151	0.196043	-0.781214	0.434677	0.834971
	Zdhhc2	74.5842	-0.274508	0.563033	-0.487553	0.625867	0.903692			Plp2	8618.63	-0.104488	0.134033	-0.77957	0.435644	0.83552
	Slc25a12	2980.39	0.0757605	0.155625	0.486813	0.626391	0.903725			Ctsb	1.24682e+06	-0.0898281	0.116395	-0.77175	0.440262	0.836929
	Gdi1	5581.26	-0.111135	0.228861	-0.485599	0.627252	0.90433			Map4k1	1833.62	0.152064	0.197793	0.768802	0.442011	0.837606
	Neurl3	6702.18	-0.136224	0.282177	-0.482763	0.629264	0.905238			Pole	577.648	-0.382116	0.49869	-0.766239	0.443534	0.838195
	Aox1	47.0911	-0.267438	0.557096	-0.480057	0.631187	0.906229			Dusp23	535.735	-0.261054	0.340937	-0.765695	0.443858	0.838195
	Gsap	3101.61	0.126731	0.270183	0.469056	0.639029	0.908664			Skp2	1037.98	-0.183459	0.242828	-0.755511	0.449942	0.839947
	Gabpb1	1613.67	0.0712214	0.152557	0.466851	0.640606	0.909437			Naaa	2226.88	0.138126	0.184316	0.749396	0.453619	0.84186
	Lmo4	2252.46	-0.138384	0.296067	-0.467406	0.640209	0.909437			Kif22	589.628	-0.215141	0.287312	-0.748808	0.453973	0.841902
	Sntb2	1705.03	-0.0964274	0.209589	-0.460079	0.645459	0.911394			Prr15	80.7364	0.36065	0.483703	0.745602	0.455908	0.843808
	Kif13b	8529.43	0.143769	0.313474	0.458631	0.646499	0.911918			Abhd14a	43.7607	-0.695538	0.938393	-0.741201	0.458571	0.84556
	Atxn7l1	2519.88	0.070624	0.154019	0.45854	0.646564	0.911928			Gamt	997.427	0.136449	0.187111	0.729238	0.465856	0.848844
	Itga5	15442.6	0.139284	0.30922	0.450436	0.652396	0.913505			Erdr1	904.445	0.251094	0.345792	0.726142	0.467751	0.849044
	Slc25a19	1001.36	0.0925509	0.205068	0.451318	0.65176	0.913505			Ldlrad3	1848.57	0.171121	0.234805	0.72878	0.466136	0.849044
	Slc16a6	5234.51	0.0691656	0.154291	0.44828	0.653951	0.914072			Igf2bp2	9130.5	0.2214	0.306926	0.721347	0.470696	0.850164
	Spic	58.2689	0.395078	0.894483	0.441683	0.658718	0.914667			Arap2	2857.01	0.245447	0.341318	0.719115	0.47207	0.850412
	Plac8	93.7266	-0.392971	0.884287	-0.444394	0.656758	0.914667			Zfp703	3360.66	0.137013	0.190769	0.718213	0.472626	0.85054
	Rab20	1031.55	0.150095	0.339996	0.441461	0.65888	0.914667			5031439G07Rik	44811.4	0.118807	0.165887	0.716192	0.473873	0.851182
	Gpr84	174.416	0.390706	0.878376	0.444804	0.656461	0.914667			B3gnt7	309.951	0.169229	0.236907	0.714329	0.475024	0.851796
	Pdpn	11094.2	-0.157194	0.356834	-0.440524	0.659558	0.914687			Pparg	4713.81	-0.128105	0.17944	-0.713917	0.475278	0.851879
	Scamp1	4382.41	-0.0913247	0.210606	-0.433628	0.664559	0.915588			Itgb5	31597.8	0.119361	0.168292	0.709248	0.478171	0.853143
	Cxcl3	9.85115	1.11742	2.58282	0.432635	0.66528	0.91617			Asb4	19.4951	0.924173	1.31361	0.703535	0.481722	0.855715
	Fkbpl	582.495	-0.122285	0.28594	-0.427661	0.668898	0.917799			Slc39a12	44.1969	-0.575	0.818862	-0.702195	0.482558	0.855722
	Mitd1	746.984	0.0964575	0.22583	0.427126	0.669288	0.917816			Arhgef7	7338.46	-0.184287	0.264104	-0.69778	0.485315	0.857608
	Dusp16	1176.91	-0.112685	0.269993	-0.417363	0.676413	0.919958			Pgghg	1004.86	-0.177696	0.256132	-0.693766	0.487829	0.857868
	Rab11fip1	1564.83	-0.0902391	0.21622	-0.417349	0.676423	0.919958			Il1rl2	813.904	0.164945	0.24079	0.685017	0.493333	0.86005
	Mefv	339.511	-0.196515	0.475482	-0.413297	0.679389	0.9211			Ubl3	12229	0.0981061	0.143658	0.682915	0.49466	0.860306
	Tnfrsf21	10484.7	-0.0701626	0.171229	-0.409759	0.681983	0.922766			Ccr3	83.4712	0.442674	0.649627	0.681428	0.495601	0.860306
	Marcksl1	2376.15	0.150836	0.369934	0.407738	0.683466	0.923375			Prkar2a	6082.63	0.10439	0.154157	0.677164	0.498302	0.86038
	Ift22	1567.85	0.0998361	0.245063	0.40739	0.683721	0.923435			Cenpm	96.2799	-0.468024	0.70004	-0.668567	0.503772	0.861354
	Ube2l6	3359.08	-0.0902925	0.222552	-0.405714	0.684953	0.923843			Itsn1	11161.2	0.143117	0.214482	0.667266	0.504602	0.861354
	Batf2	328.523	0.116405	0.287989	0.4042	0.686066	0.923911			Atp6v0d2	106045	-0.146427	0.218214	-0.671025	0.502204	0.861354
	Tapt1	3033.27	-0.0560673	0.139177	-0.402848	0.68706	0.923911			Arih1	11988.3	0.111626	0.16622	0.671553	0.501868	0.861354
	Ppt2	4886.29	0.0672561	0.16856	0.399004	0.68989	0.925205			Ankrd55	771.199	-0.121965	0.183755	-0.663739	0.506858	0.861528
	Hp	1352.84	-0.150472	0.378114	-0.397953	0.690665	0.925534			Junos	419.724	-0.207685	0.316628	-0.655927	0.511871	0.863002
	Kcna3	22.3943	-0.531973	1.33735	-0.397781	0.690792	0.925565			Ncapg2	2012.36	-0.136946	0.209337	-0.65419	0.512989	0.863138
	Psmd10	2170.57	-0.0922851	0.234754	-0.393113	0.694236	0.927463			L1cam	1107.53	-0.196564	0.301116	-0.652785	0.513895	0.863255
	Trafd1	9031.2	-0.0462387	0.11765	-0.393019	0.694306	0.927463			Trio	6866.19	0.225686	0.346006	0.652262	0.514232	0.863277
	Ppp1r11	2281.33	0.0980045	0.249766	0.392385	0.694773	0.927801			Pdia4	7333.96	0.141105	0.216631	0.651361	0.514813	0.863544
	Adgrl2	2821.47	0.114983	0.29403	0.391058	0.695754	0.928542			Prune2	5908.47	-0.21154	0.324939	-0.651015	0.515037	0.863544
	Bco2	90.8287	-0.177087	0.453083	-0.39085	0.695908	0.928542			Dock2	36492.7	-0.190422	0.294838	-0.645853	0.518375	0.864319
	Usp3	2612.06	-0.0480513	0.123396	-0.389407	0.696975	0.92883			Cyp27a1	1064.77	-0.128987	0.200036	-0.644818	0.519045	0.864706
	Anp32a	6275.36	-0.0864094	0.222306	-0.388696	0.697501	0.929081			Hsf2bp	34.5477	-0.906354	1.40953	-0.64302	0.520211	0.865234
	Dtx3l	4224.73	0.0721429	0.187944	0.383853	0.701088	0.930593			Tacc2	1120.09	-0.13973	0.21744	-0.642616	0.520474	0.865394
	Smim3	1197.29	0.123455	0.321654	0.383814	0.701116	0.930593			Abcb1b	2003.2	0.118795	0.185154	0.641603	0.521131	0.865713
	Slc22a4	2768.44	-0.105983	0.277292	-0.382208	0.702307	0.930961			Clta	19135.5	0.112004	0.17537	0.638669	0.523038	0.866807
	Gde1	6724.29	0.117695	0.310032	0.379621	0.704227	0.931923			Nkain1	2209.12	-0.0855176	0.134409	-0.636247	0.524616	0.866888
	Slc6a12	90.5225	-0.202921	0.544666	-0.37256	0.709476	0.934098			Cd300c2	16775.7	-0.14841	0.233295	-0.636148	0.52468	0.866888
	Nfkbiz	537.6	-0.110351	0.296956	-0.371608	0.710184	0.934548			Tm9sf3	23362.8	-0.114487	0.180087	-0.635733	0.52495	0.866888
	Gsta3	310.347	-0.113179	0.306603	-0.369139	0.712024	0.93488			Nudt21	1361.51	-0.144043	0.226794	-0.635129	0.525345	0.866952
	Pfkfb3	9136	0.0778664	0.210264	0.370327	0.711139	0.93488			Slc37a3	1737.37	-0.140603	0.222049	-0.633206	0.526599	0.867238
	Fabp3	909.923	-0.0884517	0.241592	-0.36612	0.714276	0.935594			St8sia1	15.4432	0.985393	1.55867	0.632203	0.527254	0.867321
	Ncoa7	2447.44	-0.0719508	0.196427	-0.366298	0.714142	0.935594			Syn1	1864.47	0.200657	0.319898	0.627253	0.530494	0.868669
	Tspoap1	258.847	0.179664	0.505177	0.355646	0.722106	0.937014			Myc	1695.99	0.141171	0.226612	0.622962	0.533309	0.86927
	Slc25a10	3308.36	0.06071	0.171286	0.354436	0.723012	0.937014			Atp1a1	50679.9	0.104267	0.168325	0.619436	0.535629	0.869544
	Pik3ap1	35416.1	0.0754111	0.213326	0.353501	0.723713	0.937014			Knop1	8613.26	0.115221	0.186178	0.618878	0.535997	0.869666
	Cd82	2799.18	-0.0709	0.201325	-0.352167	0.724713	0.9372			Cep128	1127.66	-0.142924	0.230885	-0.619026	0.535899	0.869666
	Slc8b1	7176.09	-0.0827822	0.234835	-0.352512	0.724455	0.9372			P2ry1	1526.66	-0.165743	0.267955	-0.618548	0.536214	0.869731
	Chpt1	10399.1	-0.0812991	0.23617	-0.34424	0.730666	0.938527			Angptl2	556.176	-0.198706	0.322135	-0.616839	0.537341	0.87038
	Il15	563.778	0.0700787	0.209639	0.334282	0.738166	0.94069			Anpep	144711	0.137516	0.225533	0.609738	0.542036	0.872116
	Slfn2	10308.6	0.0905698	0.272222	0.332706	0.739356	0.940968			Atp6v0a1	78811.8	-0.200446	0.329396	-0.608524	0.54284	0.872638
	Tmem178	816.115	0.0626789	0.188917	0.33178	0.740055	0.94134			Nrp1	36955.6	0.130695	0.21505	0.607741	0.543359	0.872873
	Jak2	5320.75	0.0535835	0.162779	0.329178	0.742021	0.941697			Actn1	26647.6	0.0851583	0.140759	0.604995	0.545182	0.873746
	Tifa	4733.13	-0.0548277	0.167711	-0.326919	0.743729	0.941697			Slc39a8	711.036	-0.10478	0.173352	-0.604437	0.545553	0.874003
	Wnt6	34.823	-0.303123	0.931162	-0.325532	0.744778	0.941697			Shmt2	1402.72	-0.107317	0.178183	-0.602286	0.546984	0.875365
	Raf1	4967.06	-0.0639714	0.197549	-0.323825	0.746071	0.94212			Kti12	709.793	0.165131	0.274391	0.601809	0.547301	0.875511
	Oas1c	516.047	-0.0685952	0.212225	-0.32322	0.746529	0.942236			Ptpre	13893.6	0.0646317	0.109081	0.592512	0.553507	0.87803
	Snord89	31.5047	-0.185663	0.575336	-0.322703	0.74692	0.942246			Ltc4s	105.517	0.292592	0.494102	0.592169	0.553737	0.87803
	Pla2g7	40631.5	0.0516716	0.160351	0.322241	0.74727	0.942466			Dennd4c	14816	0.204129	0.347074	0.588144	0.556436	0.878085
	Zfp503	1135.42	0.0783161	0.247581	0.316324	0.751756	0.943253			Atp1a3	43985.9	0.162253	0.274555	0.590967	0.554542	0.878085
	Fam114a1	1323.08	-0.0668923	0.211955	-0.315596	0.752309	0.943354			Rgs18	2810.79	0.192823	0.330369	0.58366	0.559449	0.879351
	Sirpb1a	653.275	0.0748233	0.241268	0.310125	0.756466	0.943725			Rpl5	29456	-0.168167	0.289667	-0.580552	0.561542	0.879602
	Vnn3	10.9265	0.672456	2.15781	0.311638	0.755316	0.943725			Gls	9520.34	0.100487	0.177268	0.566863	0.570807	0.883965
	Ifit1bl1	43.5577	-0.421233	1.383	-0.304579	0.760687	0.944827			Gda	8123.38	-0.157351	0.278783	-0.564421	0.572467	0.884142
	Notch1	3238.25	0.113976	0.374485	0.304353	0.760859	0.944897			Npl	665.19	0.141666	0.252786	0.560418	0.575194	0.884653
	Ifi27l2a	3056.32	-0.100026	0.33376	-0.299694	0.764411	0.946371			Pfkp	7945	0.0905124	0.161673	0.559849	0.575583	0.884653
	Slc1a2	22.0777	-0.385344	1.28877	-0.299	0.76494	0.946544			Snx5	60131.9	-0.119995	0.214231	-0.560118	0.575399	0.884653
	Ddit4	100.459	-0.157485	0.529435	-0.297459	0.766116	0.946971			Eya1	227.258	-0.208936	0.37752	-0.553444	0.579959	0.88721
	Stat2	5747.88	-0.0566049	0.191755	-0.295194	0.767846	0.947818			Oxct1	22285.9	-0.0934171	0.169262	-0.551909	0.581011	0.887844
	Sp100	6459.19	0.0316376	0.110546	0.286194	0.77473	0.950107			Emp1	43726.1	-0.0882798	0.160574	-0.549775	0.582474	0.888185
	Ifitm1	26.64	0.243697	0.882072	0.276279	0.782334	0.952542			Slc39a10	3336.39	0.16032	0.293657	0.545945	0.585104	0.888813
	Acpp	155.654	0.157161	0.572476	0.274529	0.783678	0.952636			Ilk	10780.9	0.0618024	0.113191	0.546	0.585066	0.888813
	Irgm2	1354.28	-0.0559105	0.204388	-0.27355	0.78443	0.952766			Flt1	162.093	0.244599	0.450228	0.543278	0.586938	0.889205
	Dram1	6985.03	0.0427387	0.156177	0.273656	0.784349	0.952766			Igf2r	42755.6	0.183589	0.340462	0.539235	0.589725	0.890334
	Selenow	622.665	-0.0834751	0.305936	-0.272852	0.784967	0.952815			Rin2	31449.9	0.0506632	0.0942884	0.537322	0.591046	0.89075
	Tapbpl	994.04	0.0606072	0.222461	0.27244	0.785284	0.952883			Rnf180	689.844	-0.117633	0.219664	-0.535514	0.592295	0.891248
	Spata13	333.281	0.109188	0.401291	0.272092	0.785551	0.952937			Clec5a	4367.04	0.115752	0.218265	0.530328	0.595884	0.892918
	Adrb2	1304.52	-0.0510422	0.189682	-0.269094	0.787857	0.953796			Lonrf3	13096.8	-0.0973791	0.185582	-0.524723	0.599775	0.895315
	Ttc39b	2655.88	-0.0639252	0.238298	-0.268257	0.788501	0.95391			Ffar4	35.9468	-0.323064	0.61641	-0.524105	0.600205	0.895482
	Parp12	4520.93	-0.0329898	0.123894	-0.266274	0.790028	0.954436			Slc7a1	1369.18	-0.200599	0.38497	-0.521077	0.602313	0.89575
	Irf9	3391.57	0.0282659	0.107186	0.263708	0.792005	0.954932			Arl4c	3762.66	-0.148352	0.287048	-0.516819	0.605282	0.896708
	Cflar	7428.1	-0.0496469	0.189372	-0.262167	0.793193	0.955006			Crtap	5633.34	-0.068629	0.132773	-0.516891	0.605232	0.896708
	Taf1b	1001.36	-0.0490572	0.187665	-0.261408	0.793778	0.955141			Anxa1	175396	-0.104932	0.203882	-0.514668	0.606785	0.896828
	Slamf7	14054.9	0.059633	0.230035	0.259234	0.795455	0.955665			Myrf	2035.28	-0.194261	0.378288	-0.513526	0.607583	0.896909
	Smad6	280.684	-0.170877	0.662472	-0.257939	0.796454	0.955914			Cdk18	20789	-0.0826911	0.162061	-0.510246	0.609879	0.898151
	Arhgap24	3748.72	-0.0329448	0.128336	-0.256708	0.797404	0.956178			Car5b	741.441	-0.153165	0.308607	-0.49631	0.619675	0.902118
	Nos2	20.9864	-0.394789	1.54527	-0.255482	0.798351	0.956355			Arl15	491.586	-0.0979957	0.19825	-0.494303	0.621092	0.902458
	Irak2	7176.38	-0.0565984	0.22631	-0.250093	0.802516	0.957683			Tceal8	4683.44	-0.116311	0.237594	-0.489537	0.624461	0.903214
	Itga4	10864	-0.105997	0.435006	-0.243669	0.807487	0.959191			Cyth4	40445.4	0.0696048	0.142272	0.489237	0.624674	0.903318
	Isg20	180.156	0.077702	0.32212	0.241221	0.809384	0.959722			Ska1	129.489	-0.281916	0.576331	-0.489157	0.624731	0.903321
	Zfp821	615.65	-0.0629312	0.271682	-0.231636	0.816821	0.962266			Cd44	42893.3	-0.060372	0.124036	-0.486731	0.626449	0.90373
	Traf2	1135.56	0.0474739	0.205237	0.231313	0.817072	0.962322			Dab2ip	197.065	-0.302777	0.626266	-0.483463	0.628767	0.905051
	Dgkh	1572.57	0.0447457	0.194101	0.230528	0.817682	0.962533			B4galt4	786.443	-0.0954849	0.197855	-0.4826	0.62938	0.905325
	Tmem263	690.246	-0.089184	0.400837	-0.222494	0.823929	0.963555			Topbp1	4074.14	-0.147518	0.307995	-0.478963	0.631965	0.906742
	Fos	5476.81	0.0853112	0.388255	0.21973	0.826081	0.964223			Siglecf	1797.1	0.102441	0.215855	0.474581	0.635085	0.907734
	Gtf2h2	1139.44	-0.0485287	0.223919	-0.216725	0.828423	0.964967			Srsf3	8356.64	0.135366	0.285474	0.474181	0.635371	0.907734
	Snx20	2861.93	0.0474503	0.218754	0.216912	0.828277	0.964967			Lrmp	4892.43	-0.0899402	0.191343	-0.470046	0.638322	0.908289
	Susd6	10675.7	-0.0482184	0.223265	-0.21597	0.829011	0.96518			Pla2g15	19418.9	0.0530193	0.112672	0.470564	0.637952	0.908289
	Ift57	899.875	-0.0561044	0.262958	-0.213359	0.831047	0.965818			Fam20c	60324.1	0.0816154	0.173916	0.469281	0.638869	0.908664
	Orai2	885.796	0.0928378	0.436412	0.21273	0.831538	0.965933			Galc	18844.4	-0.0452835	0.0968466	-0.46758	0.640085	0.909437
	Fbxl4	604.324	-0.0571763	0.275301	-0.207686	0.835474	0.96657			Eme1	222.257	-0.164467	0.354464	-0.463987	0.642657	0.909814
	Tspo	4254.25	-0.0493769	0.237918	-0.207538	0.83559	0.96657			Phka2	5121.68	-0.109682	0.236383	-0.463998	0.642649	0.909814
	Cxcl10	62.5899	-0.258915	1.25196	-0.206808	0.83616	0.96657			Endod1	3350.9	-0.0721038	0.155607	-0.463372	0.643098	0.910101
	Gm20559	3416.95	0.0339257	0.168212	0.201685	0.840163	0.967324			Tpp1	36941	0.053463	0.116022	0.460802	0.644941	0.911346
	Slc31a2	4472.01	0.0486913	0.247763	0.196524	0.8442	0.967705			Trem2	48100.2	-0.0885174	0.192793	-0.459131	0.64614	0.911819
	Dnmt3l	17.1589	-0.20485	1.07491	-0.190573	0.84886	0.969576			Prcp	6610.38	0.0618824	0.135358	0.457175	0.647545	0.912005
	Pla1a	30.4639	0.18303	0.967079	0.18926	0.849889	0.969855			Vwf	2142.22	-0.140942	0.308121	-0.457426	0.647365	0.912005
	Rassf4	16044.2	-0.0415084	0.219941	-0.188725	0.850308	0.970014			Sox4	245.516	-0.151373	0.334967	-0.451904	0.651338	0.913505
	Mov10	4037.8	-0.0368654	0.198314	-0.185894	0.852528	0.97046			Fbxo5	465.201	-0.159001	0.351694	-0.452101	0.651196	0.913505
	S1pr1	3543.17	0.047211	0.260304	0.181369	0.856078	0.971208			Fah	1252.48	-0.110269	0.24425	-0.451459	0.651659	0.913505
	Per2	462.465	-0.0604076	0.335129	-0.180252	0.856955	0.97171			Nostrin	1349.85	0.0837443	0.185838	0.450631	0.652255	0.913505
	Ginm1	2891.85	0.0393709	0.219582	0.1793	0.857702	0.971854			Mki67	4464.24	-0.156215	0.347005	-0.450182	0.652579	0.913505
	Lpcat2	1744.97	-0.0575208	0.330566	-0.174007	0.86186	0.973367			Clic4	39263.1	-0.0610063	0.134992	-0.451926	0.651323	0.913505
	Slc39a4	31.6771	-0.198527	1.1777	-0.168571	0.866134	0.973905			Galm	2268.1	-0.0853522	0.190341	-0.448418	0.653851	0.914072
	Ccdc50	9002.72	0.0366562	0.217504	0.168531	0.866165	0.973905			Wdfy2	6769.28	-0.109309	0.245017	-0.446128	0.655505	0.914435
	Acbd4	397.396	-0.0568625	0.346885	-0.163923	0.869792	0.974537			Steap3	28566.5	0.0727934	0.16576	0.439148	0.660554	0.914725
	Tlr2	1903.1	-0.115271	0.703183	-0.163927	0.869789	0.974537			Vma21	5798.51	-0.102956	0.234418	-0.439199	0.660517	0.914725
	Pim2	91.3488	0.0618578	0.382654	0.161655	0.871578	0.975236			Cd200r1	13302	-0.11143	0.255469	-0.43618	0.662706	0.915451
	Rac2	28626.8	0.0133488	0.0828609	0.161099	0.872016	0.975249			Tbxas1	13397.1	0.0442014	0.102825	0.429868	0.667292	0.917064
	AI504432	138.78	-0.097221	0.606228	-0.16037	0.872589	0.975249			Ercc6l	456.561	-0.205891	0.484288	-0.425141	0.670734	0.918268
	Pik3cg	5658.6	0.0326854	0.203681	0.160474	0.872508	0.975249			Zranb3	8758.8	-0.115593	0.271732	-0.425393	0.67055	0.918268
	Gcnt2	462.254	-0.0563354	0.351611	-0.160221	0.872707	0.975249			Edn1	12.288	0.42805	1.01178	0.423065	0.672248	0.918955
	Slc43a2	36281.2	0.0518535	0.329299	0.157466	0.874877	0.976148			Mrc1	27023	-0.10656	0.254723	-0.418336	0.675702	0.919894
	Dtx2	1426.4	0.0380035	0.248187	0.153124	0.8783	0.976564			Pola1	1189.11	-0.149479	0.357504	-0.418119	0.67586	0.919958
	Tmem63a	2164.29	-0.0293655	0.200506	-0.146457	0.883561	0.978068			Plec	29528.5	0.176197	0.432429	0.40746	0.68367	0.923435
	Bst2	5265.67	0.0408308	0.276895	0.147459	0.882769	0.978068			Prim1	424.169	0.15196	0.373299	0.407075	0.683953	0.923466
	Dnajb4	2720.72	0.0320588	0.216483	0.148089	0.882273	0.978068			Decr1	1920.35	0.0712194	0.175845	0.405013	0.685468	0.92389
	Gngt2	7279.51	0.0432165	0.30036	0.143882	0.885593	0.978511			Ap2m1	21991.1	0.0376457	0.093585	0.402262	0.687491	0.924031
	Fpr1	137.461	-0.0836633	0.592484	-0.141208	0.887706	0.978511			Dancr	64.0609	0.230561	0.576871	0.399676	0.689395	0.925142
	Cyfip2	10943.6	-0.0524764	0.366379	-0.14323	0.886109	0.978511			Elmo2	7440.49	0.0717318	0.17948	0.399665	0.689403	0.925142
	Ficd	758.012	0.0301844	0.213371	0.141464	0.887503	0.978511			Pkdcc	1767.5	-0.060848	0.154354	-0.394211	0.693425	0.927211
	Aoah	1819.57	0.0202427	0.147907	0.136861	0.891141	0.978935			Ccl22	33.0896	-0.355372	0.906243	-0.392138	0.694956	0.92792
	Whamm	808.752	-0.0326703	0.238393	-0.137044	0.890996	0.978935			Cenph	229.442	-0.194233	0.501761	-0.387102	0.698681	0.929311
	Xylt2	6178.07	-0.0339042	0.256771	-0.132041	0.894952	0.979314			Plxnc1	11361.6	-0.0849687	0.220043	-0.386146	0.699389	0.929812
	Itgal	8709.22	-0.0318386	0.239004	-0.133214	0.894024	0.979314			Ung	258.595	-0.144663	0.377293	-0.383422	0.701407	0.930593
	Car13	3732.03	0.0140122	0.107361	0.130516	0.896158	0.979506			Ncl	24365.1	0.0655057	0.171144	0.382753	0.701903	0.930879
	St3gal5	4329.57	-0.020698	0.158986	-0.130187	0.896418	0.979506			Cbr2	234.265	0.129484	0.341105	0.3796	0.704242	0.931923
	Rsph9	126.661	0.0741317	0.583978	0.126943	0.898986	0.979755			Cenpt	736.135	-0.0905425	0.238398	-0.379796	0.704097	0.931923
	Cwc27	1378.65	0.0237725	0.186324	0.127587	0.898476	0.979755			Mgl2	12.0901	-0.459276	1.2199	-0.376485	0.706556	0.933181
	Acsl1	4798.92	0.0295364	0.237936	0.124136	0.901208	0.979927			Cd5l	418.69	0.0930837	0.252332	0.368894	0.712207	0.93488
	Orm1	80.4721	-0.0795763	0.646102	-0.123164	0.901977	0.979927			Sema6d	57.5832	-0.261308	0.709652	-0.36822	0.712709	0.935002
	Iigp1	88.7314	0.0676931	0.569691	0.118824	0.905415	0.980147			Cdca7	351.04	-0.180093	0.491145	-0.36668	0.713858	0.935502
	Sdc1	24499.8	-0.0541189	0.472982	-0.114421	0.908904	0.981458			Wdr41	5987.2	0.0427934	0.117966	0.362761	0.716783	0.935815
	Procr	1907.6	-0.0243712	0.215702	-0.112985	0.910042	0.98178			Glul	16768.8	-0.0734868	0.205859	-0.356976	0.72111	0.936681
	Inhba	766.505	-0.027372	0.252444	-0.108428	0.913656	0.982635			Ets1	442.201	0.182691	0.515575	0.354345	0.723081	0.937014
	Mdm4	3938.38	0.0271286	0.255351	0.10624	0.915392	0.98296			Hddc2	415.454	-0.121411	0.345697	-0.351205	0.725435	0.9372
	Dcp2	3316.53	-0.0293589	0.278868	-0.105279	0.916155	0.983062			Arpin	542.329	0.10602	0.303452	0.349379	0.726805	0.937384
	Tnip1	7678.91	-0.022138	0.213788	-0.103551	0.917526	0.983472			Aco1	7542.82	0.0603785	0.173098	0.348811	0.727231	0.937417
	Ptk2b	23342	-0.0208711	0.203642	-0.102489	0.918368	0.983768			Gab1	1958.78	-0.0617882	0.178418	-0.346311	0.729109	0.937991
	Prorsd1	819.953	-0.0340396	0.348178	-0.0977648	0.922119	0.984947			Ndc1	2221.73	-0.0831772	0.244809	-0.339764	0.734034	0.939395
	Dnajc1	3844.14	-0.0133226	0.138576	-0.096139	0.92341	0.985447			Il27ra	358.52	-0.103815	0.306997	-0.338165	0.735239	0.939598
	Fnbp1l	1982.56	-0.0226706	0.243786	-0.0929939	0.925908	0.986275			Trip12	37278.2	0.0759262	0.224394	0.33836	0.735092	0.939598
	Syk	32014.1	0.0235288	0.263359	0.0893413	0.928811	0.986753			Tpgs2	1335.14	0.052181	0.160248	0.325626	0.744707	0.941697
	Aif1	1743.92	0.0271867	0.328714	0.0827063	0.934085	0.987894			Fes	9978.75	0.0607759	0.184727	0.329004	0.742153	0.941697
	Coro1a	13075.8	-0.0167128	0.204569	-0.0816978	0.934887	0.988064			Rcn1	2626.19	0.0684569	0.216445	0.316278	0.751792	0.943253
	Dctn4	5733.56	0.00960207	0.130125	0.0737913	0.941176	0.989476			Aldh16a1	2454.55	-0.0660609	0.212545	-0.310809	0.755946	0.943725
	Stx11	945.653	0.0189048	0.262356	0.0720577	0.942556	0.989626			Il6st	15893.7	-0.117882	0.384995	-0.306192	0.759459	0.944304
	Jade2	6016.88	-0.0175209	0.242795	-0.0721637	0.942472	0.989626			Limk1	1961.27	-0.0843549	0.28215	-0.298972	0.764961	0.946544
	Epb41l3	417.246	0.0173202	0.253722	0.0682642	0.945575	0.990032			Timm8a1	881.284	0.087511	0.299922	0.291779	0.770455	0.948846
	Cxcl1	88.4354	0.0413713	0.717066	0.0576952	0.953991	0.992177			Zyx	9489.03	-0.074234	0.256459	-0.289458	0.772231	0.949296
	Grk2	14214.4	-0.010587	0.190523	-0.055568	0.955686	0.992366			Parpbp	180.962	-0.158157	0.548419	-0.288387	0.773051	0.949947
	Pitpnm1	5132.21	0.0129464	0.235391	0.0549994	0.956139	0.992575			Myo1c	12416	-0.060636	0.210915	-0.28749	0.773737	0.950107
	Gramd1a	3761.77	-0.0100159	0.188153	-0.0532328	0.957546	0.992891			Cdk6	8016.12	-0.0651535	0.228814	-0.284744	0.77584	0.950314
	Denr	3224.96	0.0148151	0.282676	0.0524103	0.958202	0.993066			Ctsl	855800	0.0610517	0.216082	0.28254	0.777529	0.950882
	Lrrc8c	3179.07	-0.00712878	0.169172	-0.0421393	0.966388	0.995646			Scamp5	3926.89	0.0453251	0.161274	0.281044	0.778676	0.951294
	Mrpl45	1479.55	0.0103719	0.247583	0.0418928	0.966584	0.995729			Alms1	430.611	0.112694	0.415112	0.271478	0.786023	0.952937
	Tnfsf9	35.978	-0.0236197	0.647101	-0.0365008	0.970883	0.995911			Clcn5	5056.09	0.0754602	0.283027	0.266618	0.789763	0.954436
	Bcl3	959.681	-0.0155605	0.424653	-0.0366429	0.97077	0.995911			Atp2b1	29667.3	0.0604997	0.227248	0.266227	0.790064	0.954436
	Tor1a	2098.35	0.00534323	0.155091	0.0344523	0.972516	0.995911			Pgap1	11540.7	0.0958074	0.363298	0.263716	0.791999	0.954932
	Magohb	374.329	-0.0181526	0.48172	-0.0376829	0.96994	0.995911			Frmd4b	5298.01	0.0777182	0.297819	0.260958	0.794125	0.955141
	Tmeff1	1005.9	-0.016346	0.488046	-0.0334929	0.973282	0.996103			Anxa3	48354.4	-0.0570916	0.225172	-0.253547	0.799846	0.956841
	Map3k5	1297.9	0.00459578	0.209142	0.0219744	0.982468	0.997771			Wee1	1703.63	0.053768	0.214759	0.250364	0.802306	0.957683
	Def8	2850.9	-0.00277561	0.15208	-0.0182509	0.985439	0.99837			Asap2	464.942	0.0976314	0.395988	0.246551	0.805255	0.958506
	Samsn1	799.914	0.00228407	0.213197	0.0107135	0.991452	0.999639			Flrt2	12380.1	-0.0778257	0.320142	-0.243097	0.80793	0.95925
	Plekhn1	1739.26	0.00283837	0.367116	0.00773152	0.993831	0.999844			Cdc25b	1052.59	-0.0656677	0.2703	-0.242944	0.808049	0.95925
	Suco	4447.8	-0.00127767	0.162964	-0.00784021	0.993744	0.999844			Tmem267	391.7	0.0707706	0.295335	0.239628	0.810618	0.959952
	Ssh1	3623.19	0.00135702	0.22309	0.00608282	0.995147	1			Ahnak	109277	-0.0907157	0.385839	-0.235113	0.814121	0.96153
	Gstt4	0	NA	NA	NA	NA	NA			Dnase2a	14785.3	-0.0485661	0.207089	-0.234518	0.814583	0.961561
	Camp	2.74099	-4.29012	4.08978	-1.04898	0.294185	NA			Prkd3	4476.57	0.0554044	0.24967	0.221911	0.824383	0.963555
	6330407A03Rik	1.71395	-2.31484	5.61009	-0.412621	0.679884	NA			Lat2	29143.8	-0.0414348	0.185777	-0.223035	0.823508	0.963555
	Ppm1n	2.15378	0.27209	5.46343	0.0498021	0.96028	NA			Nap1l1	12294.9	-0.0545607	0.24819	-0.219835	0.826	0.964223
	A430093F15Rik	1.47737	0	5.74326	0	1	NA			Pgp	1620.21	0.0447735	0.210817	0.212381	0.83181	0.966018
	Rtn2	7.32485	-1.73012	1.96773	-0.879246	0.379268	NA			Paqr4	768.976	0.0388904	0.183952	0.211416	0.832563	0.966245
	H2-Ob	4.18118	-2.29213	4.77128	-0.480402	0.630941	NA			Eif4e3	2882.66	-0.0475904	0.225452	-0.211089	0.832818	0.966245
	Dner	7.53152	-1.4977	2.015	-0.743276	0.457314	NA			Pacs2	12703.1	-0.049914	0.237714	-0.209975	0.833687	0.96634
	Gm9895	7.64294	-0.592833	2.59315	-0.228615	0.819168	NA			Dctd	118.75	0.098166	0.478125	0.205315	0.837326	0.96657
	Stat4	9.74362	-0.727553	2.13988	-0.339998	0.733858	NA			Daglb	30362	0.0316495	0.154001	0.205515	0.83717	0.96657
	Wfdc18	8.79433	-0.0995959	1.62534	-0.061277	0.951139	NA			Egr2	14912.6	0.0177007	0.0879835	0.201182	0.840556	0.967324
	U90926	1.10391	-4.37867	5.57144	-0.785913	0.431918	NA			Prps1	662.31	-0.0340492	0.169868	-0.200445	0.841133	0.967324
	Trem3	8.10298	-0.74868	2.00948	-0.372573	0.709466	NA			Cks1b	688.787	-0.0662257	0.336098	-0.197043	0.843794	0.967705
	Shisa3	6.65893	7.14355	2.50696	2.84949	0.00437895	NA			Gpt2	1161.25	0.0446303	0.226788	0.196793	0.84399	0.967705
	Hdc	4.95008	-2.25603	3.3497	-0.673503	0.500627	NA			Nek6	12340.5	0.0406258	0.218879	0.185608	0.852752	0.97046
	Mir155hg	4.29494	0.15507	2.49687	0.0621058	0.950479	NA			Man1c1	10056.7	0.0376991	0.204066	0.18474	0.853433	0.970608
	Ccr7	1.00454	-3.15624	5.58769	-0.564856	0.572172	NA			Tspan5	4271.34	0.0347533	0.188471	0.184396	0.853703	0.970644
	Il12a	0.420155	0	5.74326	0	1	NA			Mcm3	3339.01	0.0415023	0.225058	0.184407	0.853694	0.970644
	Il6	4.03932	-5.99008	3.90188	-1.53518	0.124741	NA			Pcna	37971.3	0.040891	0.22843	0.179009	0.857931	0.971854
	Cxcl11	0.236889	-1.58704	5.64308	-0.281237	0.778529	NA			Ramp1	59.345	-0.149853	0.839201	-0.178566	0.858278	0.971854
	Il12b	7.10905	-2.3147	3.06973	-0.75404	0.450825	NA			Galnt10	2810.41	-0.0400262	0.22841	-0.175238	0.860892	0.97294
	Cxcl9	5.14992	0.42043	2.63142	0.159773	0.87306	NA			Snx8	8742.15	-0.0166983	0.0956395	-0.174596	0.861397	0.973308
	2017-03-01	#N/A	#N/A	#N/A	#N/A	#N/A	#N/A			Pip5k1c	27257.6	0.0488338	0.28301	0.172551	0.863004	0.973367
	6720422M22Rik	#N/A	#N/A	#N/A	#N/A	#N/A	#N/A			Dip2b	5007.56	-0.0491004	0.296997	-0.165323	0.86869	0.974485
	1810043G02Rik	#N/A	#N/A	#N/A	#N/A	#N/A	#N/A			Cmtm3	11429	0.0266238	0.161236	0.165123	0.868847	0.974521
	Ero1l	#N/A	#N/A	#N/A	#N/A	#N/A	#N/A			Tfrc	38547.5	-0.0466595	0.287215	-0.162455	0.870947	0.97516
	AU015263	#N/A	#N/A	#N/A	#N/A	#N/A	#N/A			Cd300a	16487.9	0.0285078	0.17787	0.160273	0.872666	0.975249
	9630050P21Rik	#N/A	#N/A	#N/A	#N/A	#N/A	#N/A			Rab4a	268.422	-0.0433026	0.278217	-0.155643	0.876315	0.976148
	BC017643	#N/A	#N/A	#N/A	#N/A	#N/A	#N/A			Mob3b	852.979	0.0342023	0.219652	0.155711	0.876261	0.976148
	9530006C21Rik	#N/A	#N/A	#N/A	#N/A	#N/A	#N/A			Dip2c	1205.61	-0.0457463	0.299877	-0.15255	0.878753	0.976564
	D530039A21Rik	#N/A	#N/A	#N/A	#N/A	#N/A	#N/A			A630072M18Rik	42.2607	0.261261	1.73434	0.15064	0.88026	0.977437
	Fam134b	#N/A	#N/A	#N/A	#N/A	#N/A	#N/A			Galnt7	14952.8	-0.0288628	0.198509	-0.145398	0.884397	0.978292
	3930401B19Rik	#N/A	#N/A	#N/A	#N/A	#N/A	#N/A			Tln1	93751.2	-0.0537788	0.374125	-0.143746	0.885701	0.978511
	A130040M12Rik	#N/A	#N/A	#N/A	#N/A	#N/A	#N/A			Lipa	209512	0.0289939	0.205921	0.140801	0.888027	0.978511
	5730508B09Rik	#N/A	#N/A	#N/A	#N/A	#N/A	#N/A			Pak1	3473.88	0.0319239	0.233952	0.136455	0.891462	0.978935
	Pla2g16	#N/A	#N/A	#N/A	#N/A	#N/A	#N/A			Gnaq	11717.5	-0.0173839	0.127938	-0.135877	0.891918	0.978935
	Tmem110	#N/A	#N/A	#N/A	#N/A	#N/A	#N/A			Rassf8	6912.92	-0.0212939	0.161262	-0.132046	0.894948	0.979314
	C78513	#N/A	#N/A	#N/A	#N/A	#N/A	#N/A			Fem1c	2764.45	0.0304509	0.227904	0.133613	0.893709	0.979314
	Gm14005	#N/A	#N/A	#N/A	#N/A	#N/A	#N/A			Cit	370.81	-0.0659912	0.50032	-0.131898	0.895065	0.979336
	Zufsp	#N/A	#N/A	#N/A	#N/A	#N/A	#N/A			Rab11fip5	11042.1	-0.0327631	0.249952	-0.131078	0.895714	0.979355
	Gm20186	#N/A	#N/A	#N/A	#N/A	#N/A	#N/A			Rgs16	812.341	-0.0408819	0.318454	-0.128376	0.897851	0.979635
	Gm9706	#N/A	#N/A	#N/A	#N/A	#N/A	#N/A			Zfp706	6955.91	0.0222799	0.175484	0.126962	0.89897	0.979755
	Fam26f	#N/A	#N/A	#N/A	#N/A	#N/A	#N/A			Cenpf	612.156	-0.0473037	0.376703	-0.125573	0.90007	0.979804
										Ckb	50719.1	0.0203755	0.163021	0.124987	0.900534	0.979804
										Vat1	90352.7	-0.0168749	0.134614	-0.125357	0.900241	0.979804
										Cblb	5831.65	-0.0231768	0.186198	-0.124474	0.90094	0.979905
										Smap2	8887.7	-0.0236108	0.192044	-0.122945	0.902151	0.979927
										Vav3	4840.97	-0.0416193	0.345248	-0.120549	0.904048	0.979927
										Mef2c	5893.22	-0.0309962	0.252252	-0.122878	0.902204	0.979927
										Espl1	702.461	-0.0404758	0.335442	-0.120664	0.903957	0.979927
										Myo1e	50171.9	0.0268658	0.229669	0.116976	0.906879	0.980759
										Alyref	1793.43	-0.0234564	0.207457	-0.113066	0.909978	0.98178
										Ifi30	32335.2	-0.014591	0.132851	-0.10983	0.912544	0.98232
										H2-Eb1	402.667	0.0425299	0.384022	0.110748	0.911816	0.98232
										Nlrp10	382.539	0.035403	0.324834	0.108988	0.913212	0.982533
										Reep3	13915.3	-0.018279	0.170682	-0.107093	0.914715	0.982741
										Dnajb14	5825.96	-0.0232667	0.217246	-0.107099	0.914711	0.982741
										Hip1	28241.4	0.0433526	0.405847	0.10682	0.914932	0.982909
										Abtb2	232.746	-0.0382445	0.370316	-0.103275	0.917744	0.983568
										Cd84	84905	-0.0166625	0.164975	-0.101	0.919551	0.984447
										Pdgfa	1962.72	0.025412	0.260197	0.0976642	0.922199	0.984947
										Tep1	9595.42	0.0230102	0.240542	0.0956597	0.923791	0.985447
										Amz1	3967.46	0.0153474	0.16645	0.0922043	0.926536	0.986441
										Tmem37	1469.86	0.0441182	0.483759	0.0911988	0.927335	0.986625
										Pcyox1l	202.825	0.0228647	0.269787	0.0847508	0.932459	0.987736
										Trib1	1071.33	0.0252502	0.305111	0.0827575	0.934044	0.987894
										Timp2	75029.8	0.00725143	0.089166	0.0813251	0.935183	0.988064
										H2-Aa	1298.76	0.0242375	0.310261	0.0781196	0.937733	0.988517
										Fabp4	17698.9	-0.0279849	0.361101	-0.0774989	0.938227	0.988729
										Smo	331.829	0.0341295	0.445008	0.0766942	0.938867	0.988833
										Slc4a2	4732.77	0.0171996	0.242842	0.0708263	0.943536	0.989797
										Mbtd1	2481.96	-0.0141004	0.205707	-0.0685459	0.945351	0.990032
										Aplp2	63619.9	-0.00868912	0.125809	-0.0690659	0.944937	0.990032
										Inpp5a	1777.76	-0.00827912	0.130622	-0.0633824	0.949462	0.991783
										Chn2	128.731	0.0397111	0.635379	0.0624999	0.950165	0.991783
										Arhgap25	53416.5	-0.00841251	0.13625	-0.061743	0.950767	0.991783
										Chek1	226.411	-0.0342671	0.584383	-0.0586381	0.95324	0.992169
										Fndc10	177.688	0.0178182	0.303563	0.0586967	0.953194	0.992169
										Ephx1	4738.48	0.00605516	0.109413	0.055342	0.955866	0.992427
										Fchsd2	1248.01	-0.0111433	0.205295	-0.0542796	0.956712	0.992739
										Nedd9	1027.87	-0.0131772	0.244059	-0.0539918	0.956942	0.992859
										Nav1	9272.56	0.0159043	0.303043	0.0524821	0.958145	0.993066
										Epb41l1	8826.55	-0.0100401	0.204031	-0.0492087	0.960753	0.993719
										Mtss1	15162.5	0.00493244	0.114272	0.0431642	0.965571	0.995055
										Ap1b1	7133.09	0.00602705	0.17234	0.0349718	0.972102	0.995911
										Man2a2	13504.3	-0.00944532	0.279857	-0.0337505	0.973076	0.996079
										Bcl2	1909.18	0.0090224	0.33139	0.0272259	0.97828	0.996842
										Man1a	4651.17	0.00594769	0.242998	0.0244762	0.980473	0.997514
										Amotl1	121.929	-0.0171037	0.729512	-0.0234454	0.981295	0.997662
										Gpr155	1317.45	-0.00414575	0.209865	-0.0197543	0.984239	0.998287
										Cenpe	1225.79	-0.00485015	0.258232	-0.0187821	0.985015	0.998333
										Snx9	9167.94	0.00230574	0.12133	0.0190038	0.984838	0.998333
										Matk	5697.35	0.00255363	0.177843	0.0143589	0.988544	0.998919
										Spred1	7429.69	0.00315916	0.235965	0.0133883	0.989318	0.999295
										Pde12	2054.67	-0.00142219	0.156259	-0.00910153	0.992738	0.999717
										Cd28	907.411	-0.00277963	0.40561	-0.00685296	0.994532	1
										Chil3	326.245	-0.00244766	0.40287	-0.00607556	0.995152	1
										Klf4	249.659	-0.000463393	0.361473	-0.00128195	0.998977	1
										Rnase2a	1.60428	0.816385	5.5617	0.146787	0.8833	NA
										Ccl24	8.97789	-2.85842	2.67449	-1.06877	0.285173	NA
										Btbd11	7.48541	1.17975	1.69382	0.696506	0.486112	NA
										Ccl17	1.09651	-2.79607	5.59573	-0.499679	0.617301	NA
										Ppbp	0	NA	NA	NA	NA	NA
										Chst7	7.59562	-0.111277	1.82374	-0.0610161	0.951346	NA
										Slamf1	8.00628	-2.22963	2.43161	-0.916935	0.359177	NA
										Il31ra	5.55648	4.47231	2.1469	2.08315	0.0372375	NA
										Adipoq	0	NA	NA	NA	NA	NA
										Ccl12	7.65019	-5.51597	2.54752	-2.16523	0.0303699	NA
										Tuba8	2.8814	-1.21966	5.30957	-0.22971	0.818317	NA
										Ppp1r3c	2.50855	-3.38757	5.01057	-0.676084	0.498988	NA
										Rhox4b	0	NA	NA	NA	NA	NA
										Stxbp6	6.9629	-0.670799	3.7254	-0.180061	0.857105	NA
										Fam198b	#N/A	#N/A	#N/A	#N/A	#N/A	#N/A
										C79468	#N/A	#N/A	#N/A	#N/A	#N/A	#N/A
										D11Ertd717e	#N/A	#N/A	#N/A	#N/A	#N/A	#N/A
										Fam132a	#N/A	#N/A	#N/A	#N/A	#N/A	#N/A
										C86753	#N/A	#N/A	#N/A	#N/A	#N/A	#N/A
										AI956758	#N/A	#N/A	#N/A	#N/A	#N/A	#N/A
										1700061G19Rik	#N/A	#N/A	#N/A	#N/A	#N/A	#N/A
										3830612M24	#N/A	#N/A	#N/A	#N/A	#N/A	#N/A
										Fam64a	#N/A	#N/A	#N/A	#N/A	#N/A	#N/A
										2017-09-11	#N/A	#N/A	#N/A	#N/A	#N/A	#N/A
										Fam129b	#N/A	#N/A	#N/A	#N/A	#N/A	#N/A
										2017-09-06	#N/A	#N/A	#N/A	#N/A	#N/A	#N/A
										6230424C14Rik	#N/A	#N/A	#N/A	#N/A	#N/A	#N/A
										Fam63a	#N/A	#N/A	#N/A	#N/A	#N/A	#N/A
										A930035D04Rik	#N/A	#N/A	#N/A	#N/A	#N/A	#N/A
										A630033H20Rik	#N/A	#N/A	#N/A	#N/A	#N/A	#N/A
										Wbscr27	#N/A	#N/A	#N/A	#N/A	#N/A	#N/A
										Fam213a	#N/A	#N/A	#N/A	#N/A	#N/A	#N/A
										9430020K01Rik	#N/A	#N/A	#N/A	#N/A	#N/A	#N/A
										AI448984	#N/A	#N/A	#N/A	#N/A	#N/A	#N/A
										H2afz	#N/A	#N/A	#N/A	#N/A	#N/A	#N/A
										A930018M24Rik	#N/A	#N/A	#N/A	#N/A	#N/A	#N/A
										2010300C02Rik	#N/A	#N/A	#N/A	#N/A	#N/A	#N/A
										C030046G05	#N/A	#N/A	#N/A	#N/A	#N/A	#N/A
										Aaed1	#N/A	#N/A	#N/A	#N/A	#N/A	#N/A
										C330027C09Rik	#N/A	#N/A	#N/A	#N/A	#N/A	#N/A
										AU022434	#N/A	#N/A	#N/A	#N/A	#N/A	#N/A
										Mkl2	#N/A	#N/A	#N/A	#N/A	#N/A	#N/A
										2017-09-09	#N/A	#N/A	#N/A	#N/A	#N/A	#N/A
										Fam109b	#N/A	#N/A	#N/A	#N/A	#N/A	#N/A

## Sheet: LD-S 24hrs pi
	In-vitro M1 related genes								In-vitro M2 related genes
		baseMean	log2FoldChange	lfcSE	stat	pvalue	padj			baseMean	log2FoldChange	lfcSE	stat	pvalue	padj	Score
	Smad6	280.684	-3.03195	0.66762	-4.54143	5.58752e-06	0.00102579		Olr1	812.741	-3.11502	0.800322	-3.8922	9.9339e-05	0.0101005	3.11502
	Cx3cr1	164.079	-2.77223	0.491522	-5.64009	1.69964e-08	1.04103e-05		Cyp1b1	600.089	-2.47972	0.484926	-5.1136	3.16081e-07	0.0001056	2.47972
	Ptgs2	220.278	-2.67442	0.353559	-7.56429	3.8999e-14	1.43321e-10		Dclk1	164.362	-2.31451	0.549025	-4.21567	2.49034e-05	0.00338963	2.31451
	Serpinb2	281.931	-2.55553	0.472158	-5.41245	6.2168e-08	3.17316e-05		Tmem176b	305.675	-2.09622	0.367628	-5.70202	1.18397e-08	7.76983e-06	2.09622
	Fscn1	331.298	-2.517	0.527452	-4.772	1.82405e-06	0.000435285		F2r	396.619	-1.98117	0.530272	-3.73614	0.000186865	0.0167495	1.98117
	AI504432	138.78	-2.43808	0.611734	-3.98553	6.73309e-05	0.00740842		Mmp19	12143	-1.69821	0.438945	-3.86885	0.000109352	0.0107451	1.69821
	Dcn	480.998	-2.42983	0.401372	-6.05381	1.4146e-09	1.23777e-06		Sox4	245.516	-1.45387	0.332881	-4.36754	1.25656e-05	0.00192411	1.45387
	Col4a2	419.733	-2.28832	0.436063	-5.24769	1.54018e-07	6.43199e-05		Tiam1	507.371	-1.19092	0.343109	-3.47098	0.000518569	0.0358222	1.19092
	Antxr1	198.833	-2.26971	0.362675	-6.25826	3.8929e-10	4.20777e-07		Angptl2	556.176	-1.1135	0.319592	-3.48414	0.000493726	0.0346268	1.1135
	Tmeff1	1005.9	-2.08155	0.488501	-4.26109	2.03428e-05	0.00285342		Dusp4	2148.17	-1.08284	0.233339	-4.64062	3.47361e-06	0.000701403	1.08284
	Bmp1	203.704	-1.97955	0.445949	-4.43896	9.0393e-06	0.00149637		Frmd6	677.787	-0.927992	0.21173	-4.38291	1.17103e-05	0.00180821	0.927992
	Vcan	214.036	-1.84899	0.441337	-4.18952	2.79549e-05	0.00374943		Man1a	4651.17	-0.919939	0.242518	-3.79328	0.000148669	0.0139377	0.919939
	Vcam1	162.253	-1.64806	0.44492	-3.70417	0.000212081	0.0181885		Dcstamp	987.457	-0.833278	0.241652	-3.44825	0.000564228	0.0381165	0.833278
	Thbs1	3975.39	-1.56253	0.228803	-6.82915	8.54186e-12	1.42688e-08		Cytip	1190.19	-0.602802	0.175199	-3.44067	0.000580277	0.0386528	0.602802
	Id3	1190.86	-1.55233	0.405583	-3.8274	0.000129503	0.0124588		Mat2a	10809.3	-0.514262	0.100136	-5.13565	2.81169e-07	9.56755e-05	0.514262
	Slco3a1	212.083	-1.54614	0.288824	-5.35321	8.64079e-08	4.07114e-05		Pcdh7	2106.35	-0.444128	0.116203	-3.822	0.000132376	0.0126675	0.444128
	Cd14	24861.2	-1.53478	0.424522	-3.61532	0.000299981	0.0237592		Dhrs3	27300.5	0.341703	0.0921749	3.70711	0.000209636	0.0181885	-0.341703
	Jag1	1410.23	-1.41886	0.382871	-3.70585	0.000210683	0.0181885		Pla2g15	19418.9	0.377601	0.11205	3.36994	0.000751835	0.0474741	-0.377601
	Lrp8	373.765	-1.39641	0.374185	-3.73187	0.000190061	0.0168713		Slamf8	5289.87	0.626736	0.162528	3.85617	0.000115175	0.0112571	-0.626736
	Skil	6155.18	-1.19921	0.29318	-4.09036	4.30704e-05	0.0052067		Cd5l	418.69	0.830799	0.239471	3.46932	0.000521783	0.0359092	-0.830799
	Lox	807.108	-1.13292	0.223101	-5.07807	3.81282e-07	0.000122913		Npl	665.19	0.879798	0.242684	3.62529	0.000288641	0.0230599	-0.879798
	Slc7a11	4158.06	-1.09053	0.297321	-3.66785	0.000244598	0.0200647		Cenpe	1225.79	0.891485	0.252262	3.53396	0.000409385	0.0308297	-0.891485
	Inhba	766.505	-0.972413	0.250156	-3.88723	0.000101394	0.010181		Kif20b	696.11	0.985122	0.237964	4.1398	3.47615e-05	0.00440512	-0.985122
	Igfbp4	1605.96	-0.750996	0.133953	-5.60639	2.06586e-08	1.22452e-05		Map4k1	1833.62	1.05555	0.192929	5.47118	4.47048e-08	2.347e-05	-1.05555
	Ell2	9244.39	-0.750484	0.212764	-3.52731	0.0004198	0.0311041		Mgll	8504.89	1.09376	0.240942	4.53952	5.63836e-06	0.00102579	-1.09376
	Sh3bp5	1702.39	-0.683699	0.145001	-4.71513	2.41561e-06	0.000528414		Cenpf	612.156	1.29991	0.365199	3.55946	0.000371618	0.0285711	-1.29991
	Prkar2b	2686.01	-0.585699	0.141469	-4.14011	3.47136e-05	0.00440512		Evl	35229.5	0.611515	0.184789	3.30925	0.000935457	0.0567295
	Hif1a	10498.8	-0.386015	0.10661	-3.6208	0.000293688	0.0233615		Hmga2	372.602	-0.94407	0.286349	-3.29692	0.000977501	0.0581292	14.3859
	Rac2	28626.8	0.388617	0.0822729	4.72351	2.31814e-06	0.000513203		Fah	1252.48	0.778555	0.238095	3.26994	0.00107571	0.0616508
	Pfkl	6652.32	0.389299	0.10952	3.55459	0.000378571	0.0287448		Sord	2478.44	0.34499	0.106412	3.24202	0.00118684	0.0652941
	Trafd1	9031.2	0.418005	0.116243	3.59594	0.000323216	0.0253808		Csf1	2492.71	-0.917959	0.284316	-3.22866	0.00124371	0.0675729
	Sp100	6459.19	0.494729	0.108691	4.55169	5.32174e-06	0.00099746		Tfec	797.663	0.634492	0.197084	3.2194	0.0012846	0.0690193
	Lgals9	8994.2	0.560436	0.131418	4.26454	2.0031e-05	0.00285325		Stmn1	1973.32	0.986421	0.307369	3.20924	0.00133086	0.0702719
	Mlkl	1537.5	0.589948	0.167154	3.52936	0.000416561	0.0311041		Lpin1	2512.74	0.524804	0.168732	3.11028	0.00186908	0.087613
	Fcgr1	5708.8	0.595691	0.175607	3.39218	0.000693387	0.0443937		Arl4c	3762.66	-0.887364	0.286482	-3.09745	0.00195195	0.0898923
	Stat1	10816.3	0.607378	0.129852	4.67746	2.90446e-06	0.000627877		Ccdc88a	12568.8	0.410809	0.133431	3.07882	0.00207825	0.0933689
	Ddx60	2302.33	0.670184	0.194791	3.44053	0.00058058	0.0386528		Csrp1	4576.03	0.379883	0.124633	3.04802	0.00230354	0.0999685
	Epsti1	2406.7	0.673591	0.170101	3.95994	7.49675e-05	0.00800888		Chil3	326.245	-1.20858	0.400727	-3.01596	0.00256167	0.107547
	Oasl2	8014.69	0.738045	0.104282	7.07738	1.46904e-12	2.9993e-09		Lifr	217.127	-0.869747	0.290794	-2.99093	0.00278126	0.114481
	Slfn4	2957.94	0.752162	0.204853	3.67172	0.000240922	0.0198518		Tmem176a	137.813	-2.36367	0.791576	-2.98604	0.0028262	0.115147
	Acss2	1944.02	0.761644	0.190586	3.99633	6.43333e-05	0.00720808		Mfsd6	2023.24	-0.69084	0.231824	-2.98002	0.00288225	0.116225
	Acp5	27755	0.769793	0.167851	4.58616	4.51464e-06	0.000873226		Fn1	87316.1	-1.01004	0.343031	-2.94446	0.00323519	0.125946
	Ebi3	1137.65	0.795672	0.223682	3.55715	0.0003749	0.0286386		Ptger4	1742.85	-0.589442	0.203756	-2.89288	0.00381728	0.138348
	H2-T24	13700.7	0.910981	0.174278	5.22716	1.72132e-07	6.80933e-05		Cd44	42893.3	-0.355814	0.123862	-2.87266	0.00407037	0.143833
	Oas3	7767.05	0.931666	0.204778	4.54963	5.37407e-06	0.00099746		Ptpre	13893.6	-0.310919	0.108526	-2.86491	0.00417128	0.144891
	Mx1	964.351	0.942428	0.209421	4.50016	6.79027e-06	0.0011883		H2-DMa	1435.16	0.532556	0.186574	2.8544	0.00431183	0.14949
	Ifi209	2455.96	0.988897	0.196003	5.04532	4.52762e-07	0.000141009		Flrt3	101.188	-1.58763	0.559135	-2.83945	0.00451918	0.153778
	Ifit2	3601.07	1.01609	0.204276	4.97409	6.55565e-07	0.000184233		Ndc80	601.073	0.838066	0.296861	2.8231	0.00475621	0.160065
	Rtp4	3473.26	1.02809	0.253089	4.06218	4.86167e-05	0.00572649		Rbm12	2799.2	-0.535833	0.190682	-2.81008	0.00495286	0.163105
	Ifit3	1413.59	1.02839	0.301669	3.40901	0.000651992	0.0423334		Chst11	10675.8	-0.674483	0.242533	-2.781	0.00541918	0.172981
	Slfn1	449.357	1.08502	0.322095	3.36863	0.000755415	0.0475368		Tacc3	1392.97	0.542751	0.197478	2.74841	0.00598844	0.182305
	Gbp6	688.142	1.08512	0.217889	4.98014	6.35367e-07	0.000184233		Trib1	1071.33	-0.832877	0.303571	-2.7436	0.00607694	0.182832
	Cfb	1522	1.14697	0.300297	3.81946	0.000133741	0.0126675		Pspc1	1628.89	-0.734592	0.271881	-2.70188	0.0068948	0.200145
	Ifi44	4137.87	1.14974	0.283714	4.05245	5.0684e-05	0.00585735		Il31ra	5.55648	5.50803	2.04126	2.69835	0.0069685	0.201374
	Usp18	1236.94	1.25138	0.264472	4.73161	2.22747e-06	0.000507749		Lig1	1716.4	0.54015	0.202916	2.66194	0.00776907	0.212768
	Ifi213	415.22	1.55201	0.311718	4.97891	6.39446e-07	0.000184233		Ccnb2	554.779	0.967162	0.364212	2.65549	0.00791931	0.215581
	Ms4a4c	298.12	1.58729	0.409146	3.87951	0.000104666	0.0104524		Rad54l	756.57	0.752147	0.283562	2.65249	0.00798998	0.216862
	Ccl5	480.729	1.66122	0.482107	3.44576	0.000569454	0.0382202		Socs6	7044.82	0.45427	0.171856	2.64332	0.00820983	0.220138
	Marco	620.424	2.54003	0.253934	10.0027	1.48237e-23	1.864e-19		Ifi30	32335.2	0.348796	0.132533	2.63177	0.00849426	0.224478
	Zbp1	638.049	0.95058	0.286933	3.3129	0.000923356	0.056181		Rfc5	1419.66	0.505213	0.193111	2.61618	0.00889203	0.230453
	Tgfbi	4383.52	-2.10329	0.634727	-3.31369	0.000920733	0.056181		Egr3	33.446	-2.75176	1.05963	-2.5969	0.00940683	0.238932
	Dhx58	2091.9	0.551299	0.167049	3.30022	0.00096608	0.0580122		Rhoh	1204.82	0.485102	0.190284	2.54935	0.0107923	0.259227
	Clmp	971.938	-1.42288	0.431915	-3.29436	0.000986461	0.0583871		Pkmyt1	369.681	0.945014	0.372213	2.53891	0.0111199	0.263262
	Irgm1	5220.25	0.525535	0.160734	3.2696	0.001077	0.0616508		Zfp395	3150.01	0.470635	0.18543	2.53807	0.0111466	0.263262
	Gpr84	174.416	-2.88774	0.886334	-3.25807	0.00112173	0.0635854		Crem	813.652	-0.929271	0.367205	-2.53066	0.0113849	0.265143
	Xaf1	1170.16	0.77526	0.238166	3.25512	0.00113343	0.0638856		Dnmt3a	60650	0.348857	0.138803	2.51333	0.0119596	0.272653
	Serpine1	857.173	-2.50366	0.770686	-3.24861	0.00115971	0.0647709		Fabp4	17698.9	0.90326	0.360744	2.50388	0.0122838	0.275599
	Ptges	593.297	-0.793816	0.244576	-3.24569	0.00117167	0.0648449		Tcp11l2	1393.84	0.448566	0.181929	2.46561	0.0136782	0.293486
	Sirpb1a	653.275	0.754305	0.232463	3.24484	0.00117515	0.0648449		Fgd4	18190.7	0.652342	0.264649	2.46493	0.013704	0.293486
	Aif1	1743.92	1.05303	0.32513	3.23879	0.00120037	0.0656788		Rgs18	2810.79	0.80952	0.328365	2.4653	0.0136897	0.293486
	Arg2	594.803	-1.87804	0.589933	-3.18349	0.00145512	0.0742715		Rab19	896.653	0.630496	0.257634	2.44726	0.0143948	0.299552
	Oas1c	516.047	0.627671	0.200714	3.1272	0.00176481	0.0855632		Gins2	809.064	0.54544	0.223121	2.4446	0.0145014	0.300119
	Parp9	4214.42	0.373909	0.119772	3.12184	0.00179726	0.0860019		Cdk1	1458.54	0.832909	0.343306	2.42614	0.0152602	0.309617
	Irf9	3391.57	0.32427	0.10396	3.11919	0.00181352	0.0865543		L1cam	1107.53	-0.722905	0.299117	-2.4168	0.0156577	0.313409
	Vegfa	1956.23	-0.82599	0.264921	-3.11787	0.0018216	0.0867149		Sdc4	1988.05	-0.494334	0.205429	-2.40636	0.0161126	0.319361
	F11r	122.325	-1.48385	0.477779	-3.10573	0.00189811	0.0881931		Ptgs1	1090.6	-0.492412	0.206347	-2.38633	0.0170175	0.329154
	Acpp	155.654	-1.77227	0.574348	-3.0857	0.00203076	0.0919093		Ak8	1598.08	0.604467	0.254411	2.37594	0.0175041	0.334164
	Per2	462.465	-1.01382	0.332452	-3.04952	0.00229205	0.099802		Clta	19135.5	0.413017	0.174978	2.36039	0.0182557	0.34225
	Cxcl2	187.523	-2.08721	0.685187	-3.04619	0.00231764	0.0999685		Prr5l	1063.99	0.509638	0.217384	2.34441	0.0190571	0.348778
	Dusp1	3643.5	-1.25993	0.417557	-3.0174	0.00254957	0.107503		Stab2	648.577	0.758147	0.323698	2.34214	0.0191734	0.349168
	Fos	5476.81	-1.16303	0.388111	-2.99663	0.00272979	0.112973		Daglb	30362	0.358975	0.153713	2.33536	0.0195248	0.353119
	Limd2	3272.02	0.421252	0.142145	2.96355	0.00304115	0.120434		Pfkp	7945	-0.375746	0.161071	-2.3328	0.0196588	0.354842
	Gm6377	1617.36	0.548295	0.186048	2.94706	0.00320807	0.125155		Lrmp	4892.43	0.439606	0.18968	2.31761	0.0204704	0.363073
	Gm4951	51.6386	1.97805	0.673364	2.93756	0.00330807	0.127769		Atp6v0d2	106045	0.502996	0.218129	2.30595	0.0211133	0.370895
	Sdc1	24499.8	-1.38319	0.472958	-2.92454	0.00344963	0.131204		Cdca3	812.79	0.737896	0.320614	2.30151	0.0213627	0.372894
	Spata13	333.281	-1.16643	0.399378	-2.92061	0.00349348	0.131542		Ankrd55	771.199	0.401333	0.175006	2.29325	0.0218338	0.377064
	Ehd1	2546.03	-0.845322	0.292062	-2.89432	0.00379975	0.137985		Kank2	581.472	-0.448665	0.196417	-2.28425	0.0223571	0.381254
	Tnf	1503.62	-0.978701	0.338814	-2.88861	0.00386954	0.139691		S100a4	3852.36	-0.630927	0.280014	-2.2532	0.0242467	0.403928
	Nuak1	986.089	-0.691301	0.239549	-2.88585	0.00390359	0.140369		Myc	1695.99	-0.505273	0.225082	-2.24484	0.0247786	0.407981
	Batf2	328.523	0.789023	0.274898	2.87023	0.00410168	0.144042		Mcm10	620.279	0.906273	0.403653	2.24518	0.0247565	0.407981
	Ggta1	12531	-0.414521	0.144528	-2.8681	0.00412947	0.144467		Lrr1	102.04	1.62779	0.72816	2.23548	0.0253858	0.414084
	Ddx58	4251.5	0.530079	0.184971	2.86574	0.00416038	0.144786		Cdkn2c	636.379	0.497997	0.224983	2.21348	0.0268643	0.423718
	Zmynd15	212.114	-1.94116	0.6866	-2.82721	0.00469549	0.158894		Kif22	589.628	0.611714	0.277752	2.20237	0.027639	0.428934
	Ly6e	56651.7	0.463657	0.164774	2.8139	0.0048944	0.163105		Tpm1	9917.93	-0.289177	0.132003	-2.19068	0.0284748	0.432614
	Slx4ip	1069.6	-0.474003	0.170945	-2.77284	0.00555688	0.175745		Prr15	80.7364	0.990518	0.455911	2.17261	0.0298096	0.441023
	Dusp16	1176.91	-0.738869	0.267931	-2.75769	0.00582119	0.179546		Fus	9755.46	-0.303189	0.139734	-2.16976	0.0300251	0.442499
	Itga5	15442.6	-0.840494	0.309124	-2.71895	0.00654889	0.193466		Cyp27a1	1064.77	0.419864	0.193563	2.16913	0.0300728	0.442499
	Nfkbiz	537.6	-0.79343	0.293018	-2.70779	0.00677337	0.198186		Flt1	162.093	-0.966033	0.447124	-2.16055	0.0307303	0.447723
	Axl	5222.91	0.44792	0.16612	2.69636	0.00701015	0.201374		Cdca8	836.185	0.44678	0.209608	2.13151	0.0330475	0.464042
	Trps1	2370.54	-0.523897	0.194879	-2.68832	0.00718122	0.205218		Sult1a1	231.387	0.878219	0.412586	2.12857	0.0332899	0.464466
	Clec4e	3532.66	-1.77983	0.663867	-2.68101	0.00734001	0.207497		Gamt	997.427	0.386414	0.181537	2.12857	0.0332898	0.464466
	Nfkb2	3407.18	-1.005	0.381084	-2.6372	0.00835939	0.222292		Abcg1	28916.9	0.31644	0.148654	2.1287	0.0332793	0.464466
	Cdc42ep2	508.631	-0.880889	0.334783	-2.63122	0.00850782	0.224478		Sulf2	5398.83	-0.605594	0.284416	-2.12925	0.0332333	0.464466
	Pdlim7	373.716	-0.785831	0.303138	-2.59232	0.00953307	0.239965		Asf1b	887.126	0.696134	0.327092	2.12825	0.0333163	0.464482
	Bst2	5265.67	0.71066	0.275767	2.57703	0.00996546	0.247053		Sfpq	15147.3	-0.280919	0.132548	-2.11937	0.034059	0.470297
	Suco	4447.8	-0.41454	0.161793	-2.56216	0.0104024	0.251993		Rnf144b	3440.71	0.374774	0.177069	2.11654	0.0342987	0.472088
	Samd9l	7538.83	0.576456	0.225996	2.55073	0.0107496	0.258539		Rad51	538.085	0.868433	0.411204	2.11193	0.0346924	0.473785
	Ankrd33b	878.94	-0.501643	0.197358	-2.5418	0.0110285	0.263179		Mcm3	3339.01	0.470268	0.2233	2.106	0.0352047	0.47579
	Ppp1r12b	2095.84	-1.03924	0.409146	-2.54002	0.0110847	0.263262		Paqr4	768.976	0.370348	0.176861	2.094	0.0362599	0.482553
	Cpd	25158.7	-0.522629	0.205855	-2.53881	0.0111229	0.263262		Pcyox1l	202.825	0.52859	0.25305	2.08888	0.036719	0.484706
	Tlr2	1903.1	-1.77026	0.703132	-2.51767	0.0118133	0.270982		Ncapd2	1155.96	0.697453	0.335773	2.07715	0.0377875	0.48932
	Gbp7	1323.32	0.48897	0.195676	2.49888	0.0124588	0.278166		Slamf1	8.00628	4.21085	2.02679	2.0776	0.0377466	0.48932
	Adgre1	53787.6	0.402179	0.161138	2.49587	0.012565	0.278788		Dok2	3011.71	0.230477	0.111141	2.07373	0.0381044	0.490658
	Bco2	90.8287	1.03117	0.413241	2.49533	0.0125842	0.278788		Il7r	51461.1	-0.171958	0.084085	-2.04504	0.0408505	0.510631
	Mx2	214.866	0.578869	0.234	2.4738	0.0133685	0.290118		Fen1	2665.45	0.349478	0.171893	2.03311	0.0420415	0.516731
	Iigp1	88.7314	1.32411	0.537632	2.46286	0.0137834	0.2945		Lipn	1572.42	0.500175	0.246298	2.03077	0.0422779	0.51766
	Ifi204	9299.84	0.491068	0.199696	2.45908	0.0139295	0.295059		Cdk18	20789	0.327188	0.161619	2.02445	0.0429243	0.521994
	Mfap3l	1977.46	-0.36783	0.149879	-2.45419	0.0141203	0.296526		Fbxo5	465.201	0.689328	0.341688	2.01742	0.043652	0.525282
	Irf7	8879.57	0.844787	0.345005	2.44862	0.0143405	0.299099		Cks1b	688.787	0.659686	0.328575	2.00772	0.0446732	0.529978
	Gsap	3101.61	-0.659587	0.269522	-2.44725	0.0143953	0.299552		Clec5a	4367.04	0.432144	0.216833	1.99298	0.046264	0.538038
	Trim30a	8506.98	0.404758	0.165728	2.44231	0.0145937	0.300965		Anxa1	175396	0.406302	0.203834	1.9933	0.0462285	0.538038
	Trim30d	1355.99	0.479266	0.197708	2.42411	0.0153461	0.309872		Mcm5	2205.68	0.609623	0.306325	1.99012	0.0465782	0.538877
	Hp	1352.84	0.90595	0.374569	2.41865	0.0155783	0.313186		Asb4	19.4951	2.451	1.2309	1.99123	0.046456	0.538877
	Il17ra	3195.35	-0.690236	0.286883	-2.40599	0.0161288	0.319361		Bub1	791.268	0.780341	0.394751	1.9768	0.0480647	0.546882
	S1pr1	3543.17	-0.623758	0.259574	-2.403	0.016261	0.320941		Tcf19	453.274	0.886341	0.452384	1.95926	0.0500818	0.556717
	Rrad	33.3383	-1.9365	0.814557	-2.37736	0.0174369	0.334102		Tle1	959.43	-0.393398	0.200944	-1.95774	0.0502599	0.557349
	Ube2l6	3359.08	0.523934	0.220521	2.3759	0.0175064	0.334164		Ryr1	410.212	0.450069	0.230179	1.9553	0.0505477	0.558853
	Smox	1280.58	-0.914165	0.385037	-2.37423	0.0175857	0.334164		Rgs16	812.341	-0.617487	0.315769	-1.95551	0.0505234	0.558853
	Tapt1	3033.27	-0.323404	0.137006	-2.3605	0.0182502	0.34225		Slc38a2	2993.91	-0.386965	0.199018	-1.94437	0.0518513	0.565119
	Pdgfrb	157.499	-1.45575	0.617557	-2.35728	0.0184096	0.343079		Qdpr	6124.48	0.385226	0.198723	1.93851	0.0525616	0.568854
	Lpcat2	1744.97	-0.774363	0.329551	-2.34975	0.0187858	0.346645		Mical1	6064.37	0.334342	0.173719	1.92461	0.0542779	0.573523
	Cxcl16	5047.09	-1.04456	0.446126	-2.34141	0.0192111	0.349509		Arpin	542.329	0.570214	0.29614	1.92549	0.0541682	0.573523
	Ifi35	1334.65	0.486482	0.208848	2.32936	0.0198399	0.35776		Acaa2	3309.53	0.302409	0.156968	1.92657	0.0540336	0.573523
	Cxcl1	88.4354	-1.66786	0.717805	-2.32355	0.0201497	0.36122		Smap2	8887.7	0.367183	0.191235	1.92006	0.05485	0.575925
	Ly6i	13.1111	3.30349	1.43219	2.3066	0.0210772	0.370616		Erdr1	904.445	-0.659975	0.344152	-1.91769	0.0551508	0.577347
	Slc16a10	13437.7	-0.328975	0.143524	-2.29212	0.0218986	0.377828		Nek2	457.083	0.72688	0.379776	1.91397	0.0556236	0.579084
	Slc7a8	17198.2	-0.724982	0.316977	-2.28717	0.0221858	0.380638		Lat2	29143.8	0.354183	0.185494	1.9094	0.0562104	0.582553
	Sash1	17628.9	-0.371917	0.16283	-2.28408	0.0223669	0.381254		Ephx1	4738.48	0.203592	0.10691	1.90433	0.0568674	0.586393
	Gcnt2	462.254	-0.789092	0.348196	-2.26623	0.0234374	0.39449		Sema4b	936.012	-0.482783	0.254779	-1.89491	0.058105	0.591557
	Slc25a37	2196.46	-0.570999	0.252421	-2.26209	0.023692	0.397208		Rad51ap1	359.431	0.732078	0.386525	1.894	0.0582248	0.592075
	Ncf1	12107.9	-0.712314	0.316867	-2.24799	0.024577	0.406482		Pclaf	964.798	0.886136	0.469465	1.88754	0.0590872	0.596814
	Mov10	4037.8	0.442061	0.196643	2.24803	0.0245741	0.406482		Ap2m1	21991.1	0.175535	0.0929929	1.88761	0.0590781	0.596814
	Orai2	885.796	-0.977727	0.435338	-2.2459	0.0247102	0.407952		Aurkb	554.757	0.639397	0.340195	1.8795	0.0601762	0.602831
	Dmxl2	7779.14	-0.540022	0.240785	-2.24275	0.0249128	0.409823		Mcm7	1712.09	0.596782	0.318209	1.87544	0.0607322	0.605899
	Ms4a6b	1930.68	0.442515	0.197432	2.24135	0.0250031	0.410208		Tk1	536.315	0.741887	0.399244	1.85823	0.0631364	0.616509
	Snx18	4439.23	-0.377161	0.168258	-2.24156	0.02499	0.410208		Abcd2	2246.01	0.442858	0.238478	1.85702	0.063309	0.616509
	Slc6a13	36.9861	1.68581	0.752366	2.24067	0.0250473	0.410566		Birc5	675.203	0.750477	0.40708	1.84356	0.0652468	0.626265
	Tap2	3938.88	0.360601	0.161141	2.23779	0.0252345	0.412897		Vwf	2142.22	-0.564045	0.306746	-1.8388	0.0659445	0.628386
	Ifi47	1668.45	0.525237	0.23619	2.22379	0.0261625	0.41858		Amotl1	121.929	-1.3359	0.727109	-1.83728	0.0661691	0.629
	Il18bp	1414.81	0.556344	0.252401	2.2042	0.02751	0.42875		Fam110b	548.249	0.332987	0.181396	1.83569	0.0664034	0.629924
	Smim3	1197.29	-0.705433	0.320279	-2.20256	0.0276259	0.428934		Mad2l1	1417.7	0.502015	0.273846	1.8332	0.0667723	0.631484
	Cxcl3	9.85115	-6.48162	2.94199	-2.20315	0.0275845	0.428934		Cd22	9126.78	0.326212	0.178253	1.83005	0.0672422	0.633629
	Gpd2	3839.51	-0.404667	0.184406	-2.19444	0.0282038	0.431223		Kif2c	407.266	0.618895	0.338477	1.82847	0.0674792	0.634886
	Pdpn	11094.2	-0.781361	0.356646	-2.19086	0.028462	0.432614		Smc2	2599.18	0.495571	0.271071	1.8282	0.06752	0.634886
	Ifih1	3909.69	0.273742	0.126203	2.16906	0.0300779	0.442499		Emp2	335.862	-0.538287	0.295993	-1.81858	0.0689752	0.639796
	Igtp	1424.48	0.353259	0.16331	2.16312	0.0305316	0.445961		Lat	4460.47	0.31221	0.171727	1.81806	0.0690551	0.639796
	Apbb3	321.476	-0.762247	0.354314	-2.15133	0.0314501	0.454236		Matk	5697.35	0.320907	0.176599	1.81715	0.0691941	0.639796
	Slc22a4	2768.44	-0.594205	0.276291	-2.15065	0.0315038	0.454382		Abcg2	1258.97	0.517996	0.285174	1.81642	0.0693062	0.640272
	Slc25a10	3308.36	0.361554	0.169115	2.13792	0.0325235	0.461839		Pde12	2054.67	-0.278699	0.153525	-1.81534	0.069472	0.641159
	Gm9895	7.64294	-6.21358	2.90611	-2.13811	0.032508	0.461839		Gnaq	11717.5	-0.230505	0.127287	-1.8109	0.0701566	0.642956
	Pttg1	369.774	0.750777	0.3518	2.1341	0.0328343	0.463099		G3bp1	8542.78	-0.235261	0.131912	-1.78348	0.0745088	0.659359
	Fmnl3	4303.6	-0.504087	0.236395	-2.13239	0.0329748	0.464042		Eya1	227.258	0.635567	0.356582	1.78239	0.0746861	0.660422
	Acod1	4974.28	-2.11831	0.999539	-2.11929	0.0340661	0.470297		Ch25h	20.4825	-1.7402	0.977697	-1.7799	0.0750928	0.661266
	Chpt1	10399.1	0.498457	0.235458	2.11696	0.0342629	0.471949		Irf4	151.959	0.590815	0.334158	1.76807	0.0770489	0.67068
	Fcgr4	4684.02	0.365756	0.17305	2.11359	0.0345501	0.473785		Arhgap25	53416.5	0.24066	0.13607	1.76865	0.0769527	0.67068
	Cxcl10	62.5899	-2.65171	1.25888	-2.1064	0.0351696	0.47579		Car5b	741.441	0.530649	0.301674	1.75901	0.0785751	0.677524
	Cwc27	1378.65	0.378581	0.181573	2.08501	0.0370681	0.485826		Slc39a12	44.1969	1.32071	0.750854	1.75895	0.0785859	0.677524
	Fpr1	137.461	-1.22636	0.588953	-2.08226	0.0373183	0.488408		Papss2	2984.13	0.362596	0.206293	1.75767	0.0788036	0.677911
	Parp12	4520.93	0.252802	0.121703	2.07721	0.0377819	0.48932		Pparg	4713.81	0.31189	0.177714	1.75501	0.0792568	0.678592
	Il1b	76.422	-2.36377	1.14241	-2.0691	0.0385363	0.493797		Uap1l1	14547.6	0.281174	0.160571	1.75109	0.07993	0.680524
	D16Ertd472e	174.33	-0.598573	0.292546	-2.04608	0.0407486	0.510052		Tmem37	1469.86	-0.845173	0.483035	-1.74971	0.0801677	0.680524
	Egln3	225.018	-0.620494	0.303527	-2.04428	0.0409261	0.511229		Inpp5a	1777.76	-0.222268	0.12714	-1.74821	0.0804282	0.681045
	Prss46	604.099	-0.752178	0.368574	-2.04078	0.0412729	0.512425		Prim2	926.086	0.348956	0.200002	1.74476	0.0810264	0.683055
	Psmb8	5662.66	0.521075	0.25667	2.03014	0.0423425	0.51766		Rrm2	2678.12	0.740919	0.425772	1.74018	0.0818276	0.684068
	Nfkbia	2684.94	-0.896614	0.441621	-2.03028	0.0423284	0.51766		Cdc6	425.92	0.765173	0.440967	1.73522	0.0827025	0.688234
	Kbtbd7	1503.57	-0.303944	0.150046	-2.02567	0.0427986	0.521538		Pdgfc	1086.61	0.262703	0.151455	1.73452	0.0828256	0.688341
	Sod2	5734.42	-0.604119	0.299808	-2.01502	0.0439026	0.527151		Clec7a	74773.4	0.22348	0.129192	1.72982	0.0836624	0.690609
	Rab11fip1	1564.83	-0.427498	0.213714	-2.00032	0.0454654	0.534655		Frmd4b	5298.01	0.513	0.296808	1.72839	0.0839186	0.690996
	Tmem119	606.825	-0.635037	0.318681	-1.9927	0.0462939	0.538046		Bub1b	650.279	0.732194	0.424645	1.72425	0.0846624	0.694496
	Jdp2	489.732	-0.556183	0.284627	-1.95408	0.0506921	0.559983		Dut	704.42	0.620576	0.360476	1.72155	0.0851519	0.695098
	Stat2	5747.88	0.370869	0.190435	1.94749	0.0514765	0.563625		Cenph	229.442	0.836692	0.486581	1.71953	0.0855175	0.696535
	Oas2	2420.13	0.44676	0.230773	1.93593	0.0528764	0.568854		Ckb	50719.1	0.279691	0.162854	1.71744	0.0858992	0.698406
	Cybb	121554	0.338234	0.175975	1.92206	0.0545983	0.575214		Abtb2	232.746	-0.623679	0.363623	-1.71518	0.0863125	0.700217
	Ggct	297.629	0.548734	0.286282	1.91676	0.0552682	0.577347		Sema6d	57.5832	-1.19231	0.701114	-1.7006	0.0890186	0.710975
	Flnb	4415.97	-0.673459	0.351489	-1.91602	0.0553628	0.578006		Asap2	464.942	-0.667512	0.393033	-1.69836	0.0894396	0.712068
	Carmil1	290.128	-0.888207	0.468787	-1.89469	0.0581334	0.591557		Pkdcc	1767.5	0.254164	0.149709	1.69772	0.0895608	0.712476
	Slc7a7	3874.68	0.207558	0.109722	1.89168	0.0585342	0.594277		Pdia4	7333.96	0.366088	0.215853	1.69601	0.0898842	0.713622
	Rffl	1903.71	-0.413694	0.219148	-1.88774	0.0590608	0.596814		Mob3b	852.979	-0.362294	0.215861	-1.67837	0.0932753	0.724095
	Dgkh	1572.57	-0.36139	0.191523	-1.88693	0.0591697	0.596814		Rnase6	129.102	1.05795	0.6332	1.6708	0.0947605	0.729684
	4933430I17Rik	1524.35	0.388817	0.207372	1.87497	0.0607968	0.606154		Plpp2	901.183	0.35653	0.213898	1.66683	0.0955492	0.732159
	Dtx3l	4224.73	0.349135	0.186317	1.87387	0.0609479	0.606709		Ccnf	694.45	0.407773	0.245879	1.65843	0.0972305	0.737354
	Syt7	14.4253	-2.31467	1.23551	-1.87345	0.0610057	0.606906		Ciita	201.354	0.713038	0.429724	1.65929	0.097057	0.737354
	Mefv	339.511	-0.881369	0.471476	-1.86938	0.0615698	0.607723		Ube2c	678.456	0.702518	0.425005	1.65296	0.0983382	0.741746
	Sgk1	30548.1	-0.665416	0.357032	-1.86374	0.0623581	0.612743		Rab3il1	10709	0.382055	0.231451	1.65069	0.0988016	0.742528
	Acsl1	4798.92	-0.439145	0.237242	-1.85104	0.0641636	0.62125		Mmp9	2012.38	0.24454	0.148186	1.65022	0.098898	0.742641
	Marcksl1	2376.15	-0.682579	0.36933	-1.84815	0.06458	0.6239		Ahr	166.163	-0.536491	0.326288	-1.64422	0.10013	0.744592
	Ccdc125	1464.3	0.268056	0.145326	1.84451	0.0651087	0.626045		Mafb	25889.9	-0.39009	0.237349	-1.64353	0.100273	0.745353
	Gdi1	5581.26	-0.420209	0.228162	-1.84172	0.0655167	0.626363		Mgst3	1765.83	0.47434	0.28973	1.63718	0.101593	0.75091
	Isg20	180.156	0.563066	0.305561	1.84273	0.065369	0.626363		Ddhd1	4253.47	0.290467	0.177494	1.63648	0.101739	0.751386
	Cd38	2031.83	0.48439	0.263151	1.84073	0.0656616	0.62677		Ptprs	4524.2	-0.626299	0.382669	-1.63666	0.101701	0.751386
	Shisa3	6.65893	4.63745	2.52528	1.83641	0.066297	0.629564		Sesn1	12873.3	0.421805	0.258443	1.6321	0.102658	0.754855
	Rtn2	7.32485	-3.65483	2.00228	-1.82533	0.0679509	0.636203		Ccne2	440.552	0.986185	0.6055	1.62871	0.103374	0.756169
	Cd86	413.735	-0.826419	0.453203	-1.82351	0.0682265	0.637348		Itgb3	1357.64	-0.396962	0.244537	-1.62332	0.104521	0.758622
	Slc6a12	90.5225	-0.968772	0.533109	-1.81721	0.0691849	0.639796		Ifi27	5753.76	0.293448	0.180623	1.62464	0.104239	0.758622
	Ctla2a	13.683	-2.27461	1.25248	-1.81608	0.069358	0.640429		Fchsd2	1248.01	-0.326089	0.201987	-1.61441	0.106439	0.766085
	Gypc	1554.35	0.423291	0.233265	1.81464	0.06958	0.641834		Irs2	1575.75	-0.438779	0.272231	-1.61179	0.107008	0.767876
	Ccnd2	382.274	-1.35593	0.749734	-1.80855	0.0705204	0.644683		Eme1	222.257	0.542009	0.337508	1.60591	0.108293	0.769782
	Slc15a3	66189.6	-0.42486	0.235445	-1.8045	0.0711536	0.645562		Knstrn	592.131	0.475605	0.298965	1.59084	0.111646	0.778133
	Ankrd37	397.125	0.609172	0.339605	1.79377	0.0728502	0.651919		Tspan5	4271.34	0.29747	0.186853	1.592	0.111385	0.778133
	Osbpl3	1325.32	-0.296483	0.165846	-1.7877	0.0738241	0.65633		Eps8	3961.54	0.316939	0.199414	1.58935	0.111981	0.779413
	Wipi1	1061.52	-0.435216	0.24353	-1.78712	0.0739188	0.656595		Mki67	4464.24	0.548732	0.345599	1.58777	0.112338	0.780625
	Nmi	937.387	0.545208	0.306811	1.77702	0.0755653	0.663935		Batf3	264.544	0.663484	0.418821	1.58417	0.113155	0.783136
	Map3k5	1297.9	-0.366427	0.206324	-1.77598	0.0757367	0.664168		Ank	3392.95	-0.196758	0.124943	-1.57478	0.115307	0.783938
	Pilra	937.666	0.451197	0.255102	1.76869	0.0769454	0.67068		Bcar3	2914.16	-0.372587	0.235572	-1.58163	0.113735	0.783938
	Psmb9	2034.12	0.51608	0.292839	1.76233	0.078013	0.675537		Siglecf	1797.1	0.337038	0.213292	1.58017	0.114068	0.783938
	Hdc	4.95008	-6.16679	3.50625	-1.7588	0.0786113	0.677524		Snx8	8742.15	0.148062	0.0942655	1.57069	0.116254	0.785373
	Nod1	2276.61	0.468715	0.267101	1.75483	0.079289	0.678592		Kif20a	1091.85	0.601086	0.384623	1.56279	0.118101	0.790853
	Slc43a2	36281.2	-0.578026	0.329238	-1.75565	0.0791484	0.678592		Dpp7	7143.74	0.208844	0.13371	1.56192	0.118307	0.790853
	Gabpb1	1613.67	-0.257823	0.149357	-1.72621	0.0843092	0.693056		Ska1	129.489	0.858667	0.549989	1.56125	0.118466	0.790853
	Samhd1	23167.7	0.233209	0.135952	1.71538	0.0862749	0.700217		Pdgfa	1962.72	-0.402436	0.258659	-1.55585	0.119743	0.794217
	St3gal1	6638.94	-0.513764	0.301389	-1.70465	0.0882591	0.706958		Hfe	2279.27	0.196548	0.126707	1.55119	0.120856	0.795044
	Gm20559	3416.95	0.28148	0.16601	1.69556	0.089969	0.713622		Snx5	60131.9	0.332611	0.214107	1.55348	0.120309	0.795044
	Sntb2	1705.03	-0.350383	0.206948	-1.69309	0.0904378	0.714136		Slc46a3	978.588	0.364772	0.236107	1.54494	0.12236	0.798379
	Tmem178	816.115	0.307773	0.181817	1.69276	0.0905019	0.714336		Prkar2a	6082.63	-0.236134	0.15324	-1.54094	0.123332	0.801351
	Sla	3731.58	0.297402	0.176097	1.68885	0.0912473	0.717445		Prkar1b	208.24	0.506715	0.329296	1.53878	0.123857	0.802779
	Eif2ak2	4990.12	0.335361	0.199116	1.68425	0.0921332	0.71979		Gprc5c	1556.76	0.286309	0.186165	1.53793	0.124066	0.803126
	Mdm2	12707.7	-0.229872	0.136789	-1.68049	0.0928624	0.722722		Zfp101	328.888	0.377137	0.245918	1.53359	0.125131	0.804373
	Bcl3	959.681	-0.705336	0.423138	-1.66692	0.0955309	0.732159		Cep55	640.084	0.479835	0.313771	1.52925	0.126201	0.806031
	Notch1	3238.25	-0.614089	0.373965	-1.6421	0.100569	0.746348		Plk2	33238.2	-0.119193	0.0787945	-1.5127	0.130355	0.818469
	Plpp3	6908.14	-0.397075	0.24249	-1.63749	0.101529	0.75091		Chac1	51.648	-0.952244	0.630013	-1.51147	0.13067	0.819084
	Ralgps1	691.979	-0.386083	0.236211	-1.63449	0.102156	0.753562		Lpxn	8141.21	0.235654	0.156415	1.50659	0.131915	0.820864
	Glrx	6024.66	-0.381081	0.23415	-1.62751	0.10363	0.756639		Olfm1	638.823	-0.30899	0.206386	-1.49715	0.134354	0.826041
	Me1	242.863	-0.686172	0.421446	-1.62814	0.103496	0.756639		Pbk	545.366	0.707576	0.472697	1.49689	0.134421	0.826084
	Bst1	4088.45	0.312082	0.191758	1.62748	0.103635	0.756639		Actr3b	194.678	0.885131	0.593103	1.49237	0.135601	0.828069
	Elk3	5754.28	-0.221001	0.137178	-1.61105	0.10717	0.767876		Spc24	153.779	0.656797	0.442147	1.48547	0.137419	0.831365
	Uba7	2520.54	0.261122	0.162229	1.60959	0.107487	0.768006		Clspn	737.518	0.710922	0.483107	1.47156	0.141139	0.837293
	Vamp2	1813.23	-0.406365	0.252873	-1.607	0.108055	0.769471		Clic4	39263.1	-0.198318	0.134796	-1.47124	0.141225	0.837293
	Irak2	7176.38	-0.362149	0.225765	-1.6041	0.108693	0.771727		Anxa3	48354.4	0.331165	0.225035	1.47161	0.141125	0.837293
	Vash1	226.374	-1.09346	0.682481	-1.60219	0.109114	0.772442		Alyref	1793.43	0.29977	0.204175	1.4682	0.14205	0.839281
	Lst1	705.064	0.646974	0.406086	1.59319	0.111117	0.778133		Rnf150	3861.48	-0.297384	0.205121	-1.4498	0.147114	0.847939
	Tma16	536.13	-0.453953	0.285661	-1.58913	0.11203	0.779459		Spc25	823.241	0.42527	0.293705	1.44795	0.14763	0.849765
	Ifitm6	103.187	0.763863	0.483567	1.57964	0.114189	0.783938		Btbd11	7.48541	-2.62485	1.81561	-1.44571	0.14826	0.850537
	Klhl5	4645.74	0.218161	0.138093	1.57981	0.11415	0.783938		Decr1	1920.35	0.249286	0.172457	1.4455	0.148317	0.850593
	Nlrc5	1369.56	0.463135	0.294381	1.57325	0.11566	0.784519		Ralgds	2038.04	-0.489666	0.340181	-1.43943	0.150029	0.854226
	Tmcc3	4346.91	0.212548	0.135388	1.56991	0.116436	0.785719		Padi2	1423.26	-0.370007	0.25768	-1.43592	0.151026	0.855707
	Tnfaip3	12619.7	-0.214228	0.137148	-1.56202	0.118282	0.790853		Pak1	3473.88	0.332798	0.232386	1.43209	0.152118	0.858201
	Adssl1	11065.6	-0.360523	0.231314	-1.55859	0.119094	0.792588		Cdca5	398.462	0.596771	0.417313	1.43003	0.152708	0.85949
	Ncor1	10779.9	-0.284551	0.184022	-1.54629	0.122034	0.79715		Clec4a2	6872.03	0.327113	0.230378	1.4199	0.155637	0.86504
	Naip2	7278.92	-0.232573	0.150797	-1.5423	0.123002	0.800338		Cd200r1	13302	0.360499	0.254943	1.41404	0.157351	0.86879
	Gpr85	633.801	0.276801	0.180035	1.53748	0.124175	0.803136		Ehd4	30780.1	0.402872	0.285179	1.4127	0.157744	0.869885
	Zdhhc6	3794.56	-0.151108	0.0983413	-1.53657	0.124399	0.80374		Idh1	22067.2	0.244006	0.172741	1.41256	0.157787	0.869885
	Ninj1	20659.4	0.26678	0.17402	1.53305	0.125264	0.804521		Slc9a6	2820.3	-0.230049	0.16303	-1.41108	0.15822	0.870167
	Ctsc	10298.1	0.200912	0.131049	1.5331	0.125251	0.804521		Ccna2	1566.76	0.54627	0.387352	1.41027	0.158461	0.870545
	Mmp14	20232.3	-0.452317	0.295307	-1.53168	0.125601	0.804991		Mcm2	1566.03	0.481822	0.34224	1.40785	0.159175	0.87146
	Icosl	36.427	-1.46025	0.956538	-1.5266	0.12686	0.807542		S100a6	8075.34	-0.47509	0.337792	-1.40645	0.159589	0.871713
	Rab20	1031.55	-0.515866	0.338183	-1.52541	0.127158	0.808441		Vat1	90352.7	0.18877	0.134512	1.40337	0.160508	0.872555
	AW112010	597.431	0.603586	0.402093	1.50111	0.133327	0.823968		Vcl	12935.4	-0.216669	0.155517	-1.39322	0.163554	0.878435
	Slfn5	27367	0.233691	0.155924	1.49875	0.133937	0.825596		D17H6S56E-5	1287.56	0.42154	0.304115	1.38612	0.16571	0.880614
	Ophn1	1790.31	-0.208786	0.13989	-1.49251	0.135567	0.828069		Aurka	612.03	0.462649	0.333326	1.38798	0.165144	0.880614
	Ddit4	100.459	-0.770021	0.518412	-1.48535	0.137452	0.831365		Bhlhe40	15241.7	-0.166741	0.120544	-1.38323	0.166594	0.881423
	Hcls1	22063.1	0.182978	0.123303	1.48396	0.137818	0.83303		Egr2	14912.6	-0.120626	0.0872681	-1.38224	0.166898	0.881756
	Herc6	2659.78	0.316239	0.21337	1.48212	0.138309	0.833851		Fignl1	600.902	0.58358	0.422741	1.38047	0.167443	0.882157
	Slc16a3	5253.37	-0.396309	0.267485	-1.48161	0.138444	0.833851		Melk	383.166	0.494925	0.359196	1.37787	0.168243	0.88378
	Tmem248	4069.35	-0.165452	0.111781	-1.48015	0.138834	0.833879		Cnrip1	2075.81	0.369431	0.268725	1.37475	0.169208	0.885116
	Trim6	196.135	0.464503	0.314803	1.47553	0.140069	0.835518		Clec10a	167.82	0.892572	0.649853	1.3735	0.169598	0.885556
	Ms4a6c	6158.5	0.386075	0.262271	1.47204	0.141009	0.837293		Gpr68	735.017	-0.333701	0.243176	-1.37227	0.169981	0.885563
	Lgals3bp	31718.3	0.317622	0.218311	1.45491	0.145695	0.846075		Mtmr10	4730.15	-0.181098	0.132558	-1.36617	0.171885	0.889153
	Rbpms	987.975	-0.458358	0.315262	-1.45389	0.145976	0.846116		Slc38a9	2773.46	-0.175181	0.129106	-1.35687	0.174822	0.892567
	Agrn	1906.56	-0.537154	0.372234	-1.44305	0.149006	0.852156		Cenpk	144.665	0.611413	0.452345	1.35165	0.176487	0.895871
	Gde1	6724.29	-0.445255	0.309672	-1.43783	0.150483	0.854776		Rrm1	3892.36	0.314908	0.234241	1.34437	0.178828	0.901251
	Ms4a4b	42.0985	1.44803	1.00858	1.4357	0.151087	0.855707		Deptor	1676.39	0.343057	0.255321	1.34363	0.179068	0.901717
	Enpp4	845.358	0.228516	0.160546	1.42336	0.154631	0.864317		Spred1	7429.69	-0.312469	0.235448	-1.32712	0.184469	0.908874
	Cd300lf	9424.69	-0.491134	0.345254	-1.42253	0.154873	0.864458		Mcm6	3799.35	0.37093	0.280842	1.32077	0.186576	0.911372
	Nfat5	4161.88	-0.437831	0.307921	-1.42189	0.155058	0.86504		Acap1	281.27	0.338768	0.259006	1.30795	0.190889	0.915578
	Cd33	1007.55	-0.292414	0.20621	-1.41804	0.15618	0.865971		Ncaph	739.044	0.590963	0.451924	1.30766	0.190988	0.915578
	Ginm1	2891.85	-0.308119	0.218167	-1.41231	0.157859	0.870024		Nostrin	1349.85	0.236276	0.181547	1.30146	0.193102	0.919329
	Spic	58.2689	1.21056	0.859173	1.40899	0.158838	0.870995		Socs2	75.8653	-0.859894	0.664732	-1.29359	0.195806	0.922072
	Fyco1	2515.39	-0.314405	0.223169	-1.40882	0.158889	0.870999		Arih1	11988.3	-0.214785	0.165772	-1.29566	0.195092	0.922072
	Slc31a2	4472.01	-0.346821	0.246966	-1.40432	0.160222	0.872282		Chtf18	239.23	0.554822	0.433838	1.27887	0.200943	0.926936
	Dnajb2	861.253	-0.30184	0.214981	-1.40404	0.160308	0.872282		Aplp2	63619.9	0.159957	0.125642	1.27311	0.202978	0.927077
	Irak3	1966.56	-0.33216	0.236576	-1.40403	0.16031	0.872282		Arfgef3	230.721	-0.663976	0.523876	-1.26743	0.205002	0.928181
	Oasl1	4294.74	0.315018	0.224916	1.4006	0.161334	0.87397		Spag5	444.846	0.394691	0.313814	1.25772	0.208492	0.932522
	Por	26741.5	0.18545	0.132576	1.39882	0.161868	0.875742		Galm	2268.1	0.23548	0.187317	1.25712	0.208709	0.932644
	Gpr18	118.161	0.479238	0.343243	1.39621	0.162652	0.878251		Diaph3	832.139	0.434144	0.345554	1.25637	0.208981	0.932812
	H2-Ob	4.18118	-6.8178	4.90447	-1.39012	0.164493	0.879763		Plk1	478.207	0.439547	0.350833	1.25287	0.210254	0.934701
	Amn1	382.95	-0.40719	0.293666	-1.38657	0.165572	0.880614		Prim1	424.169	0.455922	0.366143	1.2452	0.213058	0.940207
	Traf2	1135.56	-0.27952	0.201746	-1.38551	0.165897	0.880773		Edil3	19.9325	-1.70701	1.37329	-1.243	0.213868	0.94041
	Fabp3	909.923	0.325699	0.23578	1.38137	0.167164	0.882157		Arg1	629.551	-0.382589	0.308326	-1.24086	0.214658	0.94106
	Kcna3	22.3943	-1.83631	1.32954	-1.38116	0.167229	0.882157		Pgap1	11540.7	0.448706	0.362867	1.23656	0.216251	0.942286
	Gdpd1	3324.93	-0.222995	0.162834	-1.36946	0.170856	0.886359		Dhfr	721.187	0.399067	0.323321	1.23428	0.2171	0.943975
	Cd200	14669.1	0.269216	0.197936	1.36011	0.173794	0.890776		Tmem202	482.059	0.291182	0.236024	1.2337	0.217317	0.943975
	Wfdc17	4009.23	-0.511842	0.381921	-1.34018	0.180188	0.904139		Dusp23	535.735	0.407271	0.331471	1.22868	0.219193	0.945978
	H2-M3	2573.78	0.239382	0.178767	1.33908	0.180546	0.905093		Hebp2	310.068	0.358384	0.292124	1.22682	0.21989	0.946062
	Irgm2	1354.28	0.265247	0.199644	1.3286	0.18398	0.908874		Mcm4	2785.55	0.278502	0.227481	1.22429	0.220843	0.947432
	Fcho1	828.413	0.370692	0.279471	1.32641	0.184705	0.908874		Dlgap5	627.401	0.505781	0.413878	1.22205	0.221687	0.948355
	Exoc3l4	254.961	0.533735	0.40243	1.32628	0.184747	0.908874		Mis18a	807.242	0.283506	0.232087	1.22155	0.221876	0.94864
	Batf	352.398	0.304115	0.229966	1.32243	0.186023	0.910059		Zranb3	8758.8	0.330153	0.271147	1.21761	0.223371	0.951669
	Gbp3	794.289	0.489944	0.375778	1.30381	0.192298	0.918058		Uhrf1	1354.76	0.536446	0.443058	1.21078	0.22598	0.954336
	Lcn2	55.8097	1.07899	0.828723	1.30199	0.192919	0.919329		Smagp	502.684	0.397887	0.329552	1.20736	0.227294	0.956049
	Xylt2	6178.07	-0.332004	0.256237	-1.29569	0.195082	0.922072		Rin2	31449.9	-0.112636	0.0939617	-1.19875	0.230626	0.959321
	Grap	713.341	0.404243	0.312893	1.29195	0.196373	0.923327		Cracr2b	1600.97	0.287444	0.241762	1.18896	0.234456	0.964855
	Pbxip1	7058.29	0.146079	0.113422	1.28792	0.197772	0.925572		Smyd2	2021.2	0.198087	0.166987	1.18624	0.235527	0.96583
	Il15ra	281.3	0.2947	0.228939	1.28724	0.198009	0.925572		Myo1c	12416	-0.247653	0.210538	-1.17629	0.239481	0.971379
	Mctp1	4072.06	0.397809	0.309369	1.28587	0.198488	0.926373		Oxct1	22285.9	0.197879	0.168873	1.17176	0.241293	0.973595
	Pilrb1	90.642	0.74214	0.577162	1.28584	0.198498	0.926373		Ndrg1	8108.78	0.142855	0.123149	1.16002	0.246041	0.974895
	Fpr2	232.296	-0.79478	0.620397	-1.28108	0.200165	0.926809		Nuf2	567.541	0.404371	0.347159	1.1648	0.244099	0.974895
	Syk	32014.1	-0.337204	0.263253	-1.28091	0.200225	0.926809		Shcbp1	314.989	0.750375	0.643593	1.16591	0.243649	0.974895
	Msr1	81854.6	0.274634	0.215732	1.27303	0.203007	0.927077		Srsf2	14419.3	0.176217	0.152753	1.15361	0.248662	0.976733
	Sell	81.8153	-0.67534	0.530759	-1.2724	0.203229	0.927077		Cd300lb	32869.9	-0.136943	0.119182	-1.14903	0.250544	0.979418
	Gca	851.961	0.267045	0.211474	1.26278	0.206668	0.930043		Cdca2	325.767	0.539884	0.470047	1.14858	0.250731	0.979418
	Pvr	1145.62	-0.239843	0.189974	-1.2625	0.206768	0.930075		Ckap4	8006.86	-0.121202	0.105645	-1.14726	0.251275	0.980807
	Itgal	8709.22	0.300911	0.238485	1.26176	0.207035	0.930367		Pip5k1c	27257.6	-0.324025	0.282904	-1.14535	0.252063	0.981223
	Milr1	4654.53	0.346783	0.276021	1.25636	0.208985	0.932812		Gab1	1958.78	-0.201189	0.175624	-1.14557	0.251974	0.981223
	Abcc4	2499.47	-0.275361	0.222868	-1.23554	0.216631	0.943496		Trio	6866.19	-0.39351	0.345682	-1.13836	0.25497	0.985075
	Htra2	4692.33	0.154574	0.126543	1.22151	0.221891	0.94864		Slc1a5	3277.96	0.164852	0.14506	1.13644	0.255774	0.985986
	Micall2	1434.74	-0.277068	0.22856	-1.21223	0.225424	0.954205		Kif23	870.767	0.449905	0.39605	1.13598	0.255965	0.985986
	Gsr	6618.03	0.152989	0.126438	1.20999	0.226281	0.954336		Plec	29528.5	-0.490997	0.432378	-1.13557	0.256135	0.985986
	Nfxl1	1263.32	0.224719	0.186128	1.20734	0.227301	0.956049		Wdr41	5987.2	0.13082	0.116381	1.12407	0.260983	0.987272
	Ralgps2	190.627	-0.456566	0.3783	-1.20689	0.227475	0.956049		Anxa4	65552.8	0.17008	0.151536	1.12237	0.261704	0.987272
	Selenow	622.665	-0.362633	0.301491	-1.2028	0.229054	0.958435		Cystm1	44.43	-0.865699	0.782295	-1.10661	0.268461	0.988683
	Psen2	8888.12	0.203289	0.169808	1.19717	0.23124	0.959634		Ccl24	8.97789	2.57422	2.3223	1.10848	0.267656	0.988683
	Rcl1	619.072	-0.279816	0.235394	-1.18872	0.234552	0.964855		Traf5	1364.61	0.193261	0.1754	1.10183	0.270534	0.989069
	Cmpk2	2605.24	0.278783	0.236205	1.18026	0.237898	0.969477		Cdc20	392.912	0.289823	0.26361	1.09944	0.271577	0.989928
	H2-K1	35992.2	0.327613	0.277975	1.17857	0.23857	0.97028		Man1c1	10056.7	0.223629	0.203465	1.0991	0.271722	0.989974
	Gpcpd1	4256.57	0.153688	0.130558	1.17716	0.23913	0.970827		Hmgb3	160.732	-0.340122	0.310686	-1.09474	0.273629	0.99146
	Itgb8	368.762	-0.449422	0.38247	-1.17505	0.239975	0.972059		Hlx	774.366	0.303113	0.278028	1.09023	0.275614	0.99146
	Vps37a	3942.14	-0.218721	0.186584	-1.17224	0.241102	0.973336		Cd74	4841.66	0.28011	0.255948	1.0944	0.27378	0.99146
	Il1a	934.558	0.334392	0.28839	1.15951	0.246247	0.974895		Egr1	492.572	0.318276	0.292349	1.08868	0.276294	0.991548
	Rsad2	5435.7	0.299638	0.258904	1.15733	0.247137	0.974895		Ifngr1	7612.77	0.130818	0.121397	1.07761	0.281208	0.995494
	Ift22	1567.85	0.281465	0.241867	1.16372	0.244539	0.974895		Cyp39a1	51.4337	-0.800807	0.743507	-1.07707	0.28145	0.995494
	Cep83	1740.69	0.205542	0.177808	1.15597	0.247692	0.975008		Fcrls	298.948	-0.687885	0.638875	-1.07671	0.281609	0.995494
	Fyb	25737.5	0.226147	0.196084	1.15332	0.24878	0.976854		Hacd1	359.314	-0.477611	0.442775	-1.07868	0.280732	0.995494
	Nab1	3952.24	-0.118188	0.102704	-1.15077	0.249828	0.978501		Slc12a7	3975.61	0.331143	0.3083	1.07409	0.28278	0.996374
	Trim5	349.936	0.288873	0.250935	1.15119	0.249655	0.978501		Tpx2	1786.65	0.2592	0.24166	1.07258	0.28346	0.996415
	Fkbpl	582.495	0.318475	0.277674	1.14694	0.251407	0.980807		Galnt12	162.901	0.393648	0.369948	1.06406	0.287301	0.996955
	Rab27a	394.843	0.354661	0.309625	1.14545	0.252022	0.981223		Crtap	5633.34	0.139523	0.131119	1.0641	0.287285	0.996955
	Rnf114	5257.16	0.172712	0.151422	1.1406	0.254038	0.983554		Eif4e3	2882.66	0.237909	0.223378	1.06505	0.286854	0.996955
	Nt5c3	1931.94	0.282398	0.24995	1.12982	0.258552	0.986406		Kif11	855.674	0.505459	0.477945	1.05757	0.290253	0.997323
	Rnd1	43.1658	-1.01286	0.89611	-1.13028	0.258357	0.986406		Slc39a8	711.036	-0.175069	0.165954	-1.05493	0.291458	0.99768
	Il18	685.42	0.346414	0.305469	1.13404	0.256778	0.986406		Kif18b	238.889	0.502819	0.47785	1.05225	0.292683	0.998172
	Peli1	3192	-0.155029	0.137896	-1.12424	0.26091	0.987272		Atf5	2710.93	0.139374	0.13459	1.03554	0.300415	0.999619
	Ccnd3	1142	0.195616	0.174571	1.12055	0.262477	0.987858		Nusap1	701.444	0.382479	0.372945	1.02556	0.305097	0.999619
	Wnt6	34.823	0.985157	0.879378	1.12029	0.262591	0.987858		Cass4	281.29	0.384059	0.366585	1.04767	0.294792	0.999619
	Tspoap1	258.847	-0.552103	0.499897	-1.10443	0.269405	0.988683		Capn2	15933.8	-0.123292	0.121254	-1.0168	0.309247	0.999619
	Hspa1b	1879.04	-0.122374	0.109852	-1.11399	0.265281	0.988683		Mocos	9441	0.0837078	0.0822626	1.01757	0.308883	0.999619
	Mitd1	746.984	0.244748	0.219338	1.11585	0.264487	0.988683		Iqgap3	830.836	0.489174	0.475371	1.02903	0.303463	0.999619
	Hcar2	60.8027	-0.558383	0.501899	-1.11254	0.265905	0.988683		E2f8	625.89	0.478397	0.466791	1.02486	0.305427	0.999619
	Acyp2	109.038	0.785923	0.702596	1.1186	0.263311	0.988683		Cenpm	96.2799	0.695199	0.671861	1.03474	0.300792	0.999619
	Whamm	808.752	-0.260314	0.234013	-1.11239	0.26597	0.988683		Ccnd1	3240.06	-0.309233	0.298391	-1.03633	0.300046	0.999619
	Birc3	1969.71	-0.249894	0.224857	-1.11135	0.266419	0.988683		Endod1	3350.9	-0.15705	0.153517	-1.02301	0.306302	0.999619
	Raf1	4967.06	-0.216958	0.196532	-1.10394	0.269621	0.988683		Abcb1b	2003.2	0.188218	0.182321	1.03234	0.301911	0.999619
	Pla1a	30.4639	1.03329	0.924522	1.11765	0.263716	0.988683		Fndc10	177.688	0.298055	0.287292	1.03746	0.299521	0.999619
	Slpi	237.685	-0.55499	0.508888	-1.09059	0.275452	0.99146		Dnajb14	5825.96	-0.220272	0.216416	-1.01782	0.308763	0.999619
	Nfkbib	1259.28	-0.273383	0.251198	-1.08832	0.276454	0.991548		Prune2	5908.47	0.332174	0.324037	1.02511	0.30531	0.999619
	Fbxl4	604.324	-0.293663	0.269945	-1.08786	0.276655	0.99191		Dip2c	1205.61	-0.30819	0.297306	-1.03661	0.299919	0.999619
	Tdrd7	4448.77	0.145825	0.134462	1.0845	0.278141	0.992744		Ubl3	12229	0.144709	0.142977	1.01211	0.311484	0.999879
	Pirb	31381.6	-0.1333	0.122971	-1.08399	0.278368	0.993205		Anln	867.339	0.0066006	0.435762	0.0151473	0.987915	1
	Acp2	21109.9	-0.109522	0.101168	-1.08257	0.278999	0.994299		1700025G04Rik	518.028	-0.264616	0.26413	-1.00184	0.316421	1
	Sema4a	2429.51	0.241525	0.223646	1.07994	0.280167	0.995494		Rhoj	1515.68	0.0442144	0.248803	0.177708	0.858952	1
	Trim21	1522.44	0.123744	0.115011	1.07593	0.281958	0.995494		Ctdsp2	6827.12	-0.0573227	0.221734	-0.25852	0.796005	1
	Acbd4	397.396	-0.367306	0.341398	-1.07589	0.281977	0.995494		Slc9a9	1803.19	-0.122682	0.221253	-0.554486	0.579246	1
	Lmo4	2252.46	-0.3181	0.294551	-1.07995	0.280165	0.995494		Mxd4	1821.42	0.0788287	0.153165	0.514666	0.606786	1
	Klra2	170.723	0.417622	0.388675	1.07448	0.282609	0.996153		Pea15a	37931.3	-0.0247012	0.0807507	-0.305895	0.759684	1
	Zbtb7b	6129.74	0.189632	0.177116	1.07067	0.284319	0.996415		Rars	6965.32	0.0498024	0.112411	0.44304	0.657737	1
	Disp1	1041.96	-0.272055	0.256756	-1.05958	0.289333	0.997323		Plau	52636.2	0.0756877	0.107447	0.70442	0.481171	1
	Adar	6373.52	0.19692	0.193727	1.01648	0.3094	0.999619		Nolc1	3129.88	0.0644672	0.170301	0.378547	0.705024	1
	Helz2	5906.04	-0.417951	0.407464	-1.02574	0.305015	0.999619		Ednrb	450.975	0.117306	0.188367	0.622749	0.53345	1
	Mcemp1	294.736	0.417986	0.401944	1.03991	0.298382	0.999619		St6galnac4	8828.14	0.0154011	0.189883	0.0811082	0.935356	1
	Jak2	5320.75	-0.164328	0.161676	-1.0164	0.309439	0.999619		Tsr1	2510.33	-0.146464	0.154271	-0.949394	0.34242	1
	Zfp821	615.65	-0.273595	0.266495	-1.02664	0.30459	0.999619		Ppan	1077.15	0.0959386	0.216834	0.442452	0.658162	1
	Dst	1911.55	-0.681496	0.655945	-1.03895	0.298827	0.999619		F13a1	500.877	0.139688	0.212269	0.658071	0.510492	1
	Dram1	6985.03	0.162414	0.155104	1.04713	0.29504	0.999619		Grwd1	1005.21	0.198638	0.206972	0.95973	0.337191	1
	Abhd3	950.633	0.247686	0.244576	1.01271	0.311197	0.999694		Tmem26	763.622	-0.0857626	0.137183	-0.625168	0.531861	1
	Gsta3	310.347	0.15761	0.294832	0.534575	0.592943	1		Ccl6	35753.4	-0.0535376	0.253681	-0.211043	0.832853	1
	Pde7b	4924.48	-0.0225571	0.171785	-0.13131	0.89553	1		Entpd1	5985.02	-0.10529	0.139501	-0.754762	0.450392	1
	Slfn8	3715.05	0.122223	0.13701	0.892073	0.372354	1		Gas6	7079.96	0.0556567	0.129568	0.429556	0.667519	1
	Lhfpl2	87275.6	-0.0326607	0.114158	-0.2861	0.774802	1		Rrs1	2240.1	-0.0825159	0.149979	-0.550184	0.582193	1
	Igsf6	20581.9	0.0359339	0.0879181	0.40872	0.682745	1		Gna15	1828.32	-0.108088	0.173902	-0.62155	0.534238	1
	Tlr1	6645.81	0.175015	0.206069	0.849306	0.395711	1		Wdr77	2225.87	0.0493563	0.161909	0.30484	0.760488	1
	Cd274	11110.4	-0.029414	0.158008	-0.186155	0.852323	1		Fmo5	651.142	-0.101997	0.249137	-0.409404	0.682243	1
	Tuba4a	4256.73	0.0297126	0.17883	0.166149	0.868039	1		Plbd1	951.129	-0.0271637	0.260733	-0.104182	0.917025	1
	Mreg	947.316	0.199572	0.213329	0.935514	0.349523	1		Fads3	344.847	-0.0602233	0.343203	-0.175474	0.860707	1
	Gdf15	163.584	0.0932148	0.351102	0.265492	0.79063	1		Pum3	3729.66	0.084675	0.135831	0.623386	0.533031	1
	Ifit1	1262.91	0.419583	0.437206	0.959692	0.33721	1		Tspan17	1758.87	-0.153998	0.160866	-0.957302	0.338415	1
	Nr1h3	4828.71	0.132496	0.22215	0.596428	0.55089	1		Prc1	1260.95	0.251983	0.404951	0.622256	0.533774	1
	P4ha1	9661.48	0.0450382	0.15049	0.299277	0.764729	1		Trim47	1486.5	0.032207	0.170211	0.189217	0.849922	1
	Ppp4r2	4894.34	-0.0894207	0.126489	-0.706943	0.479602	1		Tmem267	391.7	-0.0468129	0.286196	-0.163569	0.87007	1
	Parp14	10246.9	0.175805	0.237483	0.740285	0.459127	1		Rnase4	1160.64	0.220114	0.222749	0.988172	0.323068	1
	Fam102b	7135.88	0.0355501	0.137894	0.257809	0.796555	1		Cenpa	1613.01	0.146468	0.226447	0.646811	0.517754	1
	Pou2f2	2489.96	0.119983	0.198612	0.604111	0.54577	1		Slc17a5	7392.56	0.0601693	0.134128	0.448596	0.653723	1
	Fgl2	4206.65	-0.129589	0.171901	-0.753854	0.450937	1		Cd83	3904.43	-0.111129	0.163695	-0.678876	0.497217	1
	Ccdc88b	2755.82	0.250527	0.249727	1.0032	0.315763	1		Qpct	4287.66	-0.149994	0.197897	-0.757937	0.448489	1
	Met	9618.88	-0.178216	0.232114	-0.767793	0.44261	1		Plxdc2	372.554	-0.18357	0.408179	-0.449729	0.652906	1
	Cmklr1	4596.51	-0.0547252	0.286772	-0.190831	0.848658	1		Arhgap6	3742.31	0.0258071	0.253042	0.101987	0.918767	1
	Slc41a1	847.66	-0.205084	0.276246	-0.742396	0.457847	1		Enpp1	3876.51	0.0656839	0.185456	0.354175	0.723208	1
	Pwp1	2992.37	-0.00120376	0.138203	-0.0087101	0.99305	1		Nop58	2276.51	0.00505944	0.205119	0.0246659	0.980321	1
	Slc31a1	6679.08	0.04344	0.132197	0.328601	0.742458	1		Clstn1	4295.69	-0.0691319	0.234748	-0.294495	0.76838	1
	Ppfibp2	3302.4	-0.0194597	0.171224	-0.11365	0.909515	1		Jun	15352.6	0.0680041	0.159677	0.425884	0.670192	1
	Abcc5	14784.9	-0.0586123	0.223366	-0.262405	0.793009	1		Brip1	394.19	0.41081	0.445344	0.922455	0.356292	1
	Dusp2	658.844	0.206458	0.208997	0.98785	0.323226	1		Jarid2	3094.03	-0.13156	0.178566	-0.736759	0.461269	1
	Gadd45b	4778.33	-0.0018822	0.205113	-0.0091764	0.992678	1		Snn	1441.76	0.0436455	0.146024	0.298892	0.765022	1
	Emilin2	13281.5	0.111646	0.176513	0.632509	0.527055	1		Racgap1	983.585	0.356485	0.399871	0.891499	0.372661	1
	Hck	7585.67	0.00706402	0.151904	0.0465031	0.962909	1		Wsb2	26678.2	0.101401	0.103719	0.977651	0.328247	1
	St3gal3	1466.98	-0.099524	0.166023	-0.599458	0.548867	1		Tmtc4	480.235	-0.0598748	0.17374	-0.344623	0.730378	1
	Slfn10-ps	1601.23	-0.0106236	0.241812	-0.0439331	0.964958	1		Ect2	581.298	0.220925	0.439305	0.502897	0.615037	1
	Ikbke	8200.56	0.119115	0.187549	0.63511	0.525357	1		Fkbp9	2199.69	0.0137655	0.151977	0.0905763	0.927829	1
	Ccdc28b	264.994	0.261304	0.306788	0.85174	0.394358	1		Rrp15	811.172	0.306264	0.304228	1.00669	0.314083	1
	1110008P14Rik	1577.06	-0.000843734	0.236947	-0.00356085	0.997159	1		Pa2g4	6086.54	0.161137	0.162972	0.988738	0.322791	1
	Siglec1	27139.2	0.381763	0.419744	0.909512	0.36308	1		Pde1c	407.711	0.00132553	0.508195	0.00260832	0.997919	1
	Samsn1	799.914	0.193828	0.206363	0.939257	0.347599	1		Kif4	455.536	0.305279	0.46164	0.661292	0.508425	1
	AW011738	74.4159	0.380243	0.555998	0.683893	0.494043	1		Large1	5657.5	0.112647	0.208777	0.539558	0.589502	1
	Mvd	1969.68	-0.0754287	0.186697	-0.404016	0.686201	1		Gnb4	3428.46	0.0629426	0.169629	0.371061	0.710592	1
	Hspa1a	1137.53	-0.149303	0.172077	-0.867652	0.385585	1		Serpinb6b	4507.78	0.19325	0.32479	0.595	0.551844	1
	Stx11	945.653	-0.205398	0.258747	-0.793817	0.427302	1		Cast	13476.2	-0.0531559	0.101268	-0.524904	0.59965	1
	Rhov	3884.03	-0.0978739	0.290406	-0.337024	0.736099	1		Sft2d2	9372.08	0.00799195	0.18883	0.0423234	0.966241	1
	Gdap10	229.84	-0.208537	0.582777	-0.357834	0.720468	1		Gpr183	3112.98	0.0194845	0.201075	0.0969016	0.922805	1
	Morc3	5731.24	-0.0988135	0.130355	-0.758035	0.44843	1		Atic	5926.5	0.0958358	0.121618	0.788009	0.430691	1
	Cflar	7428.1	-0.087375	0.188559	-0.463382	0.64309	1		Cenpi	450.71	0.227014	0.406845	0.557985	0.576854	1
	Plpp1	173.762	0.273787	0.388657	0.704443	0.481157	1		Lbh	2629.49	0.145478	0.184746	0.787448	0.43102	1
	Dnajc18	1783.05	-0.107148	0.143413	-0.747128	0.454987	1		Cpeb1	1009.35	-0.00132814	0.154041	-0.00862203	0.993121	1
	H2-Q5	296.506	-0.344904	0.552631	-0.624113	0.532553	1		Wtip	231.174	-0.150603	0.228436	-0.65928	0.509716	1
	Pstpip2	2408.97	-0.00178737	0.168128	-0.0106311	0.991518	1		Cbx5	2979.37	-0.0450256	0.262361	-0.171617	0.863739	1
	Pag1	2562.58	-0.178791	0.232982	-0.767403	0.442842	1		Npepl1	4233.2	0.0634161	0.105721	0.599846	0.548609	1
	Ctu1	454.105	0.0328185	0.27422	0.119679	0.904737	1		Dscc1	118.188	0.37621	0.629822	0.597327	0.550289	1
	B4galnt2	167.882	0.178414	0.299878	0.594954	0.551874	1		Tacc2	1120.09	-0.0966072	0.213183	-0.453166	0.650429	1
	Vav1	11398.8	-0.143864	0.173648	-0.828485	0.407396	1		Dkc1	902.081	0.0138481	0.262174	0.0528203	0.957875	1
	Hdac9	281.395	0.401999	0.733591	0.547989	0.5837	1		Ptpro	2857.2	0.0297291	0.102051	0.291316	0.77081	1
	Icam1	5628.7	-0.192004	0.273812	-0.701224	0.483163	1		E2f7	181.013	0.28007	0.774217	0.361746	0.717542	1
	Zfp52	887.362	0.141301	0.222334	0.635533	0.525081	1		Mettl7a1	6964.62	0.011041	0.112009	0.0985728	0.921477	1
	Epb41l3	417.246	-0.0621281	0.245377	-0.253194	0.800118	1		Gatad2a	6623.94	0.0587968	0.240758	0.244216	0.807064	1
	Cd69	84.3744	0.268608	0.553454	0.48533	0.627442	1		Gpr65	4533.4	-0.0157541	0.183093	-0.0860445	0.931431	1
	Eva1b	187.684	0.181647	0.350302	0.518544	0.604079	1		Stk11ip	3377.47	-0.0380675	0.241794	-0.157438	0.8749	1
	Znfx1	15718.3	0.199403	0.304536	0.654775	0.512613	1		Knop1	8613.26	0.00855951	0.185476	0.0461489	0.963192	1
	Zcchc4	1353.83	0.0495792	0.149495	0.331644	0.740158	1		Map6	956.376	-0.056697	0.224693	-0.252331	0.800785	1
	Cd302	5607.28	0.166106	0.228191	0.727926	0.466659	1		Gpc1	9926.59	0.065514	0.212583	0.30818	0.757945	1
	Ifitm3	13065.7	0.136042	0.345441	0.393822	0.693712	1		Top2a	3841.39	0.34025	0.436809	0.778945	0.436012	1
	Neu1	10052.4	0.124861	0.180296	0.692531	0.488604	1		Stil	264.711	-0.0421581	0.452164	-0.0932361	0.925716	1
	Fabp7	5325.91	-0.0608724	0.334516	-0.181972	0.855605	1		Aspm	379.256	-0.055235	0.585751	-0.0942979	0.924873	1
	Syt11	2196.16	-0.139921	0.158052	-0.885285	0.376003	1		Ncapg2	2012.36	0.019234	0.206508	0.0931396	0.925793	1
	Hmgn3	288.461	0.200375	0.331412	0.604608	0.54544	1		BC005537	49391.4	0.0748825	0.206405	0.362793	0.716759	1
	Rras	1727.73	-0.0146651	0.203599	-0.0720294	0.942578	1		Dusp3	26423.7	-0.0936558	0.109638	-0.854232	0.392977	1
	Tspan3	4884.45	-0.0867406	0.165713	-0.523437	0.60067	1		Prrg1	220.467	-0.0320406	0.351318	-0.091201	0.927333	1
	Rnf213	16806.6	-0.0629277	0.359287	-0.175146	0.860965	1		Ap3d1	18320.1	0.089373	0.171027	0.522566	0.601276	1
	Arl6	345.084	0.171178	0.350299	0.488663	0.62508	1		Hnmt	2098.89	-0.091674	0.256214	-0.357803	0.720491	1
	P2ry13	76.1093	0.0807835	0.574763	0.140551	0.888225	1		Cluh	6715.9	0.245862	0.257716	0.954004	0.340082	1
	Dgat2	236.413	-0.0667222	0.445366	-0.149814	0.880911	1		Phactr2	2605.84	0.103868	0.273659	0.379555	0.704276	1
	Pfkfb3	9136	-0.023238	0.20972	-0.110805	0.911771	1		Il1rl1	235.933	0.0888466	0.491996	0.180584	0.856694	1
	Car13	3732.03	-0.033087	0.104879	-0.315477	0.7524	1		Gmpr	568.857	0.192287	0.274249	0.701142	0.483215	1
	Tmem140	4172.14	0.193773	0.196092	0.988171	0.323069	1		St3gal4	2789.92	0.0681123	0.11875	0.573579	0.566253	1
	Aoah	1819.57	-0.0526329	0.144094	-0.365269	0.714911	1		Rcbtb2	4941.27	-0.144636	0.211011	-0.685442	0.493065	1
	Npy	5393.65	-0.133416	0.250025	-0.53361	0.593612	1		Fyn	2695.54	-0.0087014	0.135676	-0.0641339	0.948864	1
	Prag1	549.487	-0.0999802	0.310456	-0.322043	0.74742	1		Csad	955.83	-0.208198	0.233498	-0.891647	0.372582	1
	Saa3	1636.71	0.313327	0.372355	0.841475	0.400082	1		Rilp	453.315	0.111333	0.291976	0.381307	0.702975	1
	Ptch1	661.661	0.0895199	0.34345	0.260649	0.794363	1		Vkorc1	1013.73	0.200175	0.219856	0.910481	0.362569	1
	Slc11a1	41100.1	0.139333	0.156412	0.890807	0.373033	1		Klf9	6080.18	-0.121259	0.208084	-0.58274	0.560068	1
	Htra1	749.171	-0.146093	0.385542	-0.378929	0.704741	1		Zwilch	593.236	0.324383	0.40308	0.804761	0.420957	1
	Sipa1l1	2114.41	-0.153528	0.161029	-0.95342	0.340377	1		Rassf8	6912.92	-0.0163357	0.160239	-0.101946	0.9188	1
	Slc43a3	359.235	0.326073	0.351292	0.928212	0.353298	1		Serbp1	17242.3	0.192787	0.21071	0.914939	0.360223	1
	Slamf6	182.562	0.0552294	0.506797	0.108977	0.913221	1		Tox2	33.9323	0.131191	0.785939	0.166923	0.867431	1
	Gm11772	22.3939	0.433462	1.01382	0.427554	0.668976	1		F2rl2	101.677	-0.372023	0.621041	-0.599032	0.549152	1
	Lrrc8c	3179.07	-0.112914	0.16712	-0.675649	0.499264	1		Cdkn3	108.864	0.357818	0.640565	0.558598	0.576436	1
	Rab32	3818.53	-0.0472774	0.199524	-0.236951	0.812695	1		Kntc1	678.455	0.424712	0.580214	0.731991	0.464174	1
	Pten	8672.66	-0.0678118	0.150335	-0.451071	0.651939	1		Zfp36l1	2557.88	0.0431873	0.256633	0.168284	0.86636	1
	Slfn2	10308.6	-0.0287299	0.271842	-0.105686	0.915832	1		Eef1a2	2111.41	0.0348079	0.214638	0.16217	0.871172	1
	Slc25a12	2980.39	0.0573119	0.153385	0.373648	0.708666	1		Macrod1	541.501	-0.119999	0.209629	-0.572433	0.567028	1
	Glis3	130.641	-0.610547	0.841382	-0.725648	0.468055	1		Ttk	376.238	0.428837	0.484863	0.884449	0.376454	1
	Ssh1	3623.19	-0.0584021	0.221738	-0.263384	0.792255	1		Ctsk	4053.72	0.0405227	0.212683	0.190531	0.848893	1
	Nol4l	1384.41	0.0707112	0.235382	0.300411	0.763864	1		Ggact	139.106	0.117108	0.638449	0.183426	0.854463	1
	Serf1	119.051	-0.148999	0.578993	-0.257342	0.796915	1		Rgs2	18459.2	0.0876656	0.222283	0.394388	0.693295	1
	Nos2	20.9864	-0.00768612	1.49984	-0.00512461	0.995911	1		Pros1	5784.96	0.176394	0.224647	0.785206	0.432333	1
	Ms4a6d	15995.6	-0.0341325	0.159576	-0.213894	0.83063	1		Dlg3	4002.6	0.180023	0.267893	0.671997	0.501586	1
	Gas7	9054.5	-0.0919504	0.218827	-0.420196	0.674342	1		Dab2ip	197.065	-0.483402	0.618557	-0.7815	0.434508	1
	Mxd1	748.429	0.125945	0.256066	0.491845	0.622829	1		Tpcn2	10622.9	-0.125304	0.188922	-0.663259	0.507165	1
	Prdx5	12307.1	0.0315351	0.298638	0.105596	0.915903	1		Tlr4	9211.15	0.0776247	0.177619	0.437029	0.66209	1
	Mrpl45	1479.55	0.143734	0.244328	0.588283	0.556343	1		Pdp1	4531.36	0.00849417	0.13067	0.0650048	0.94817	1
	Snx10	8572.92	0.124253	0.185394	0.670211	0.502724	1		Parpbp	180.962	0.461995	0.532685	0.867294	0.385781	1
	Stra6l	4314.98	-0.0892429	0.205095	-0.43513	0.663468	1		Gls	9520.34	-0.0722167	0.176669	-0.40877	0.682709	1
	Tnfrsf1b	86144.1	-0.144549	0.206191	-0.701041	0.483277	1		Rbms1	16089.1	-0.0308631	0.180863	-0.170644	0.864504	1
	Hmox1	41154.3	1.3525	1.81498	0.745189	0.456158	1		Ung	258.595	0.183846	0.365471	0.503038	0.614938	1
	Rnf144a	63.7998	-0.259898	0.75403	-0.344679	0.730336	1		Trim2	224.111	-0.343417	0.38867	-0.883569	0.376929	1
	Susd2	21.3131	-1.34812	1.34467	-1.00257	0.31607	1		Hbegf	552.314	0.117296	0.305205	0.384318	0.700743	1
	Hspb6	149.96	-0.0578408	0.337629	-0.171315	0.863976	1		Itgax	115637	-0.0738673	0.227499	-0.324693	0.745413	1
	Tmem263	690.246	-0.0982673	0.39683	-0.247631	0.80442	1		Fgd6	4437.48	-0.0571564	0.303931	-0.188057	0.850832	1
	Mthfr	3478.43	-0.209221	0.237123	-0.882334	0.377596	1		Mybl2	312.775	0.53256	0.559974	0.951044	0.341582	1
	Gmfg	918.355	0.26627	0.330657	0.805276	0.420661	1		Gar1	535.662	0.266464	0.266134	1.00124	0.316711	1
	Usb1	2910.18	0.149899	0.186593	0.803348	0.421774	1		Ncapg	600.653	0.291909	0.429281	0.679995	0.496508	1
	Il1rn	36248.6	0.162025	0.1849	0.876284	0.380876	1		Pdlim5	5574.3	-0.163347	0.177084	-0.922428	0.356305	1
	Tnfrsf21	10484.7	-0.0891141	0.170614	-0.522314	0.601452	1		Armc6	734.871	0.12034	0.204787	0.587636	0.556776	1
	Tnfsf9	35.978	-0.42857	0.621859	-0.689175	0.490713	1		Igf1	54783.1	0.146085	0.233708	0.625075	0.531922	1
	Ttc39b	2655.88	-0.0709791	0.236433	-0.300208	0.764018	1		Tmem126b	1188.38	0.118391	0.158377	0.747526	0.454746	1
	Zfp811	13.2593	-0.933745	1.06866	-0.87375	0.382254	1		St6gal1	5391.37	0.158264	0.165903	0.953958	0.340105	1
	Kctd1	223.908	-0.220255	0.454161	-0.48497	0.627697	1		Gcnt1	6688.77	-0.0391163	0.207431	-0.188575	0.850426	1
	Ctla2b	190.812	-0.795602	0.846078	-0.94034	0.347043	1		Mfge8	43199.8	0.0572272	0.185397	0.308675	0.757569	1
	Ndufaf3	615.394	0.0850539	0.280723	0.302982	0.761904	1		Kti12	709.793	0.0439512	0.269768	0.162922	0.87058	1
	Sephs2	6476.9	-0.230083	0.256958	-0.895411	0.370567	1		Prcp	6610.38	0.0825837	0.134076	0.615948	0.537929	1
	Procr	1907.6	-0.0953965	0.213314	-0.447212	0.654722	1		Chek1	226.411	0.388096	0.575123	0.674805	0.4998	1
	Dnmt3l	17.1589	0.0303515	1.02644	0.0295697	0.97641	1		Adamtsl5	2828.11	-0.0217472	0.176876	-0.122952	0.902145	1
	Plac8	93.7266	0.498703	0.862019	0.578529	0.562907	1		S100a1	11106.1	-0.0399706	0.284223	-0.140631	0.888161	1
	Anp32a	6275.36	-0.0718671	0.221496	-0.324463	0.745588	1		Far1	9178.52	0.155333	0.194992	0.796611	0.425677	1
	Nisch	18281.5	-0.200812	0.268538	-0.747797	0.454583	1		Tbc1d16	670.255	0.150257	0.314358	0.47798	0.632665	1
	Cebpb	8681.53	-0.241412	0.402669	-0.599529	0.54882	1		Cit	370.81	0.35889	0.492961	0.728029	0.466596	1
	Pid1	8314.06	0.0379747	0.160702	0.236305	0.813196	1		Mmp12	697541	-0.107471	0.183335	-0.586199	0.557742	1
	Coro1a	13075.8	-0.0412129	0.2042	-0.201826	0.840053	1		Ccl7	302.477	-0.21218	0.392381	-0.540749	0.588681	1
	Mtdh	15265.7	0.0643305	0.195481	0.329088	0.742089	1		Rasgrp3	556.807	0.169215	0.522175	0.324058	0.745894	1
	Vasp	6785.34	-0.13965	0.23165	-0.602848	0.54661	1		Pcyt1a	20282	-0.0930229	0.15929	-0.583984	0.559231	1
	Nxpe3	24.9825	0.32733	1.0112	0.323704	0.746162	1		Lmnb1	713.035	0.0503685	0.258471	0.194871	0.845494	1
	Fam114a1	1323.08	-0.165992	0.208445	-0.796332	0.425839	1		Pgp	1620.21	0.140516	0.207685	0.676583	0.498671	1
	Lrrc4	41.7566	-0.343235	0.741529	-0.462875	0.643454	1		Klhl23	50.07	-0.0516436	0.647318	-0.0797808	0.936412	1
	Mlx	2624.87	-0.0816786	0.149183	-0.547506	0.584031	1		Car2	98.4129	0.206707	0.481862	0.428976	0.667941	1
	Tmem63a	2164.29	-0.165181	0.198232	-0.833272	0.404691	1		Casp6	1030.24	-0.0393728	0.315392	-0.124838	0.900652	1
	Slamf7	14054.9	-0.0673007	0.229669	-0.293033	0.769497	1		Spint2	41.7867	0.166871	0.748679	0.222887	0.823623	1
	Traf1	294.373	-0.594976	0.64287	-0.925499	0.354706	1		Dlgap4	6282.36	0.0609517	0.0938521	0.649444	0.516051	1
	Stat3	7346.88	-0.161511	0.174731	-0.924339	0.35531	1		Naa50	19233.6	-0.0192481	0.165836	-0.116067	0.907599	1
	Snapc1	902.227	-0.122254	0.201356	-0.607154	0.543749	1		Dctd	118.75	0.297405	0.460713	0.645532	0.518582	1
	Stk17b	4116.12	0.0245092	0.278064	0.0881423	0.929764	1		Ercc6l	456.561	0.361222	0.477306	0.756795	0.449173	1
	Pnkd	1018.65	0.211411	0.274729	0.769525	0.441582	1		Phgdh	183.518	0.318666	0.640444	0.497571	0.618787	1
	Scoc	1546.24	0.12658	0.228322	0.554391	0.579311	1		Iars	5121.8	-0.0626653	0.241785	-0.259178	0.795498	1
	Smpd5	133.68	-0.0683909	0.393941	-0.173607	0.862175	1		Apex1	2767.99	0.187111	0.210779	0.887713	0.374695	1
	C130050O18Rik	105.028	-0.00662373	0.412166	-0.0160705	0.987178	1		Cd300ld	11420.2	-0.123683	0.218488	-0.566083	0.571337	1
	Abi3	7481.27	0.179396	0.19833	0.904536	0.365711	1		Nup210	318.718	0.292946	0.503094	0.582288	0.560372	1
	Tspo	4254.25	0.105871	0.236774	0.447138	0.654775	1		Nkain1	2209.12	-0.0676076	0.130841	-0.516715	0.605355	1
	Vti1a	3495.21	-0.10187	0.123434	-0.825296	0.409203	1		Foxm1	885.048	0.382097	0.38917	0.981823	0.326187	1
	Gtf2h2	1139.44	-0.168965	0.220208	-0.767294	0.442907	1		Ocstamp	15.3436	1.03462	1.19191	0.868036	0.385375	1
	Armc8	2381.24	-0.067682	0.126913	-0.533295	0.593829	1		Pter	803.661	0.139419	0.308979	0.451224	0.651828	1
	Gch1	2366.26	-0.207069	0.24108	-0.858923	0.390383	1		Psph	563.665	0.0832686	0.176443	0.47193	0.636977	1
	Dnm1l	6663.27	-0.122335	0.122834	-0.995935	0.319282	1		Znrf2	4038.89	-0.0485638	0.144758	-0.335484	0.73726	1
	Mgst2	213.924	0.292692	0.697841	0.419425	0.674906	1		Arap2	2857.01	0.314725	0.339961	0.925769	0.354566	1
	Chst1	25.1626	-0.360638	0.876942	-0.411245	0.680893	1		Tfrc	38547.5	0.280128	0.287066	0.97583	0.329149	1
	Cdc42bpg	563.598	-0.169465	0.294171	-0.576078	0.564563	1		Fam20c	60324.1	0.0735021	0.173814	0.422878	0.672384	1
	Gngt2	7279.51	0.2543	0.29974	0.848404	0.396213	1		Crip1	15958.5	0.0417332	0.345038	0.120952	0.903729	1
	Grina	21859.8	-0.170228	0.251003	-0.678194	0.497649	1		B3glct	1643.85	-0.100031	0.157512	-0.635072	0.525381	1
	Apoc2	261.268	0.431724	0.439812	0.98161	0.326292	1		Hhat	112.132	-0.437745	0.670304	-0.653054	0.513722	1
	Mdm4	3938.38	-0.0830098	0.254285	-0.326443	0.744089	1		Timm8a1	881.284	0.244071	0.295225	0.826731	0.40839	1
	Fdft1	2212.53	-0.132206	0.18525	-0.713662	0.475436	1		Bbs12	183.29	-0.187756	0.407047	-0.461264	0.644609	1
	Adora2a	438.028	-0.405319	0.405769	-0.99889	0.317848	1		Ffar4	35.9468	-0.384716	0.584118	-0.658628	0.510135	1
	Adgb	42.5159	0.490352	0.798215	0.61431	0.53901	1		Tsc22d1	4724.05	-0.0413894	0.115212	-0.359246	0.719411	1
	St3gal5	4329.57	-0.0235046	0.157569	-0.14917	0.881419	1		Pole	577.648	0.468218	0.492418	0.950855	0.341678	1
	Slc39a4	31.6771	-0.782007	1.16392	-0.671874	0.501664	1		Exo1	201.092	0.135227	0.706503	0.191403	0.84821	1
	Fnbp1l	1982.56	-0.129846	0.241818	-0.536959	0.591296	1		Igf2bp2	9130.5	0.182002	0.306563	0.593685	0.552723	1
	Ifit1bl1	43.5577	0.473624	1.35276	0.350116	0.726251	1		Clcn5	5056.09	-0.0349025	0.28224	-0.123662	0.901583	1
	Atxn7l1	2519.88	-0.047773	0.151592	-0.315142	0.752654	1		Gpx1	35557.7	-0.159427	0.238775	-0.667685	0.504335	1
	Acvr1b	3170.32	-0.230044	0.230035	-1.00004	0.317291	1		Pitpna	27121.5	-0.0699824	0.11341	-0.617076	0.537185	1
	Sorl1	6115.21	0.0811452	0.315165	0.257469	0.796817	1		Trem2	48100.2	0.077497	0.192654	0.40226	0.687493	1
	Usp3	2612.06	-0.0655852	0.12033	-0.545043	0.585724	1		Psat1	1537.22	0.230383	0.27111	0.849778	0.395449	1
	Ntpcr	1537.02	0.0794629	0.179617	0.442402	0.658198	1		Cdkl2	964.461	0.0115261	0.222363	0.0518348	0.95866	1
	Dtx2	1426.4	-0.0559107	0.245537	-0.227707	0.819874	1		Zfp703	3360.66	0.022682	0.189303	0.119818	0.904627	1
	Zdhhc2	74.5842	0.377937	0.533157	0.708866	0.478408	1		Depdc1b	110.884	0.341663	0.609253	0.56079	0.574941	1
	Pim2	91.3488	0.0375561	0.362315	0.103656	0.917442	1		Mbtd1	2481.96	0.128705	0.203252	0.633231	0.526583	1
	Orm1	80.4721	-0.0271873	0.628612	-0.0432497	0.965502	1		Etv3	8636.78	-0.0977101	0.172714	-0.565732	0.571576	1
	Med1	3903.36	-0.102801	0.254182	-0.404439	0.68589	1		Tanc1	436.746	-0.253927	0.45122	-0.562756	0.573601	1
	Trim12a	432.282	0.201897	0.248013	0.814056	0.415613	1		Kcnk6	4166.08	-0.103329	0.199109	-0.518954	0.603793	1
	1600014C10Rik	981.64	0.155026	0.224887	0.689353	0.490601	1		Alms1	430.611	-0.338381	0.410867	-0.823578	0.41018	1
	Itga4	10864	0.102477	0.434693	0.235746	0.81363	1		Itsn1	11161.2	0.1076	0.214047	0.502691	0.615181	1
	Aox1	47.0911	0.0746367	0.52008	0.14351	0.885887	1		Diras2	30.8285	-0.0632103	0.976456	-0.0647343	0.948386	1
	St18	538.242	0.0419228	0.304043	0.137884	0.890332	1		Tpp1	36941	0.0839803	0.115742	0.725585	0.468093	1
	Tmem134	2724.06	0.0406641	0.19323	0.210444	0.833321	1		Serpinb6a	27169	0.186026	0.224263	0.829498	0.406822	1
	Zfas1	719.218	0.0127994	0.343611	0.0372497	0.970286	1		Srsf6	9268.08	-0.0703192	0.145827	-0.482208	0.629658	1
	Tnnc1	33.7698	-0.661842	1.03402	-0.640065	0.52213	1		Pex26	530.45	0.0472733	0.310254	0.15237	0.878895	1
	Mocs1	2193.47	-0.112181	0.295792	-0.379256	0.704498	1		Ctsb	1.24682e+06	-0.0915162	0.116387	-0.78631	0.431686	1
	Rims3	480.958	0.0110791	0.316347	0.035022	0.972062	1		Slc39a10	3336.39	-0.0184817	0.29256	-0.0631724	0.949629	1
	Rsph9	126.661	0.0614587	0.570103	0.107803	0.914152	1		Cad	1693.12	-0.241024	0.363238	-0.663544	0.506982	1
	Ifnar2	9583.1	-0.0978206	0.16988	-0.575823	0.564735	1		Nes	896.818	0.199541	0.365675	0.545679	0.585287	1
	Tifa	4733.13	-0.0657762	0.16625	-0.395647	0.692366	1		Stac2	13360.6	-0.0186946	0.195579	-0.095586	0.923849	1
	Gstt1	20.2844	-0.951518	1.19984	-0.793037	0.427756	1		Fat3	1144.93	-0.044656	0.551181	-0.0810187	0.935427	1
	Ppp1r9a	524.8	0.364215	0.372179	0.978602	0.327777	1		Igf2r	42755.6	-0.258548	0.340403	-0.759536	0.447532	1
	Siglece	89.4034	0.0841812	0.506902	0.16607	0.868102	1		2700038G22Rik	71.8078	-0.028989	0.530777	-0.0546163	0.956444	1
	Agtrap	7161.14	-0.0266448	0.15286	-0.174308	0.861624	1		Colec12	12904.5	0.222237	0.226147	0.982711	0.32575	1
	Parp8	1104.04	-0.0336701	0.173284	-0.194306	0.845937	1		Agmo	107.578	0.266765	0.641238	0.416015	0.677399	1
	Malt1	14677.2	-0.214709	0.286732	-0.748817	0.453968	1		Nek6	12340.5	0.192687	0.218411	0.882222	0.377657	1
	Epha1	19.9267	-0.0266935	1.03022	-0.0259107	0.979329	1		Sestd1	7254.01	0.00423137	0.153277	0.027606	0.977976	1
	Rasgrp1	43.336	-0.591333	0.812272	-0.727999	0.466614	1		Ripk3	1717.97	0.0791696	0.168815	0.468972	0.639089	1
	Kctd13	906.724	-0.172034	0.197007	-0.873241	0.382532	1		Rpl12	21378.8	0.0281499	0.274975	0.102372	0.918461	1
	Socs3	231.926	-0.559875	0.559403	-1.00085	0.316902	1		Naaa	2226.88	0.14587	0.181645	0.803054	0.421943	1
	Cmtr1	5335.26	-0.217956	0.217511	-1.00205	0.316322	1		Vwa5a	26636	0.00574064	0.179833	0.031922	0.974534	1
	E030030I06Rik	63.1098	0.421896	0.65155	0.647527	0.517291	1		Tpgs2	1335.14	0.00686118	0.155836	0.0440281	0.964882	1
	Xkr8	596.759	0.0982534	0.285105	0.344622	0.730379	1		Cltb	3904.58	0.0690199	0.175432	0.393428	0.694003	1
	Ccrl2	4320.43	0.00309698	0.192853	0.0160588	0.987188	1		Kcnn4	10985.4	-0.074983	0.16044	-0.467358	0.640244	1
	Gramd1a	3761.77	-0.0503611	0.186673	-0.269782	0.787328	1		Etv5	4722.72	-0.255004	0.258212	-0.987573	0.323362	1
	Susd6	10675.7	-0.144937	0.222796	-0.650538	0.515345	1		Efr3b	6456.03	0.167406	0.373429	0.448295	0.65394	1
	Tpd52	23650.7	-0.0176321	0.141537	-0.124576	0.900859	1		Reep3	13915.3	-0.0951557	0.17021	-0.559049	0.576128	1
	Slc16a6	5234.51	0.0645895	0.153003	0.422146	0.672919	1		Ado	2920.95	0.115272	0.122559	0.940537	0.346942	1
	Pik3ap1	35416.1	-0.036917	0.213186	-0.173167	0.86252	1		Kctd12b	4115.79	0.200862	0.299566	0.67051	0.502533	1
	Cd40	101.545	-0.846142	0.953059	-0.887817	0.374639	1		Sgcb	3250.94	-0.0351899	0.11594	-0.303517	0.761496	1
	Dcp2	3316.53	-0.0584935	0.277636	-0.210684	0.833134	1		Lmna	17721.8	0.0212973	0.163664	0.130128	0.896465	1
	Clec4d	31588.2	-0.195505	0.265994	-0.734997	0.462342	1		Cd9	62229.4	0.076561	0.169636	0.451325	0.651755	1
	Adgrl2	2821.47	-0.0872996	0.292825	-0.298129	0.765605	1		Rttn	952.663	-0.10505	0.257521	-0.40793	0.683325	1
	Lrrc75a	1014.76	0.0373347	0.222665	0.167672	0.866841	1		Dancr	64.0609	-0.223823	0.559422	-0.400097	0.689085	1
	Sirt3	323.896	-0.184366	0.260148	-0.708697	0.478513	1		Aldh16a1	2454.55	0.0948506	0.210362	0.450893	0.652067	1
	Psmd10	2170.57	0.04351	0.232494	0.187145	0.851547	1		Hnrnpa2b1	36144.8	0.0367007	0.140825	0.260611	0.794392	1
	Adrb2	1304.52	-0.0924405	0.185802	-0.497521	0.618821	1		Smo	331.829	-0.374364	0.440538	-0.849789	0.395443	1
	Cd82	2799.18	-0.125031	0.199433	-0.626934	0.530702	1		Rps6ka3	20220.7	-0.0200557	0.276903	-0.0724289	0.942261	1
	Kif3c	2060.63	-0.0119357	0.194943	-0.0612263	0.951179	1		St8sia1	15.4432	0.0264347	1.54557	0.0171036	0.986354	1
	Tapbpl	994.04	-0.165816	0.218504	-0.758868	0.447932	1		5031439G07Rik	44811.4	0.0365242	0.165741	0.220369	0.825583	1
	Sppl2a	14362.1	-0.140715	0.148829	-0.945487	0.344411	1		Nudt21	1361.51	0.0896984	0.222784	0.402625	0.687224	1
	Rdh11	2941.38	-0.0370882	0.126325	-0.293594	0.769068	1		Cadm1	8261.88	-0.0155671	0.166873	-0.0932867	0.925676	1
	Zfp658	253.283	-0.0738034	0.294919	-0.250249	0.802394	1		Rnf180	689.844	-0.0714971	0.213261	-0.335256	0.737432	1
	Hspa4l	3583.91	-0.119197	0.179349	-0.664614	0.506298	1		Pdcd1lg2	67.1981	-0.0602251	0.408278	-0.14751	0.88273	1
	Adhfe1	142.107	0.478049	0.681817	0.70114	0.483216	1		Fes	9978.75	0.0531333	0.184144	0.288541	0.772932	1
	Marf1	4940.95	-0.109508	0.192978	-0.567467	0.570397	1		Lpl	552477	0.216474	0.303096	0.714209	0.475098	1
	Scamp1	4382.41	-0.167368	0.209369	-0.799391	0.424064	1		Ampd2	2264.2	-0.0526006	0.229627	-0.22907	0.818814	1
	Map3k14	571.978	-0.0201458	0.223773	-0.0900282	0.928265	1		Ankrd13b	1743.51	0.0494379	0.276452	0.17883	0.858071	1
	Ppp1r11	2281.33	0.143456	0.24784	0.578825	0.562707	1		Ctsl	855800	0.170638	0.216075	0.789719	0.429692	1
	Plekhn1	1739.26	-0.258956	0.365745	-0.708024	0.47893	1		Il1rl2	813.904	0.153624	0.235934	0.651134	0.51496	1
	Serp1	17625.8	0.0994278	0.156853	0.633893	0.526151	1		Skp2	1037.98	0.0480527	0.237819	0.202056	0.839873	1
	9330159M07Rik	76.7926	0.35744	0.482176	0.741307	0.458507	1		Pdlim4	1749.09	-0.155671	0.267323	-0.582333	0.560342	1
	Trim12c	3216.87	0.175129	0.250345	0.699548	0.48421	1		Cep128	1127.66	0.21339	0.226005	0.944183	0.345076	1
	Neurl3	6702.18	-0.235625	0.28162	-0.836678	0.402774	1		Scamp5	3926.89	0.141448	0.15951	0.886764	0.375206	1
	Dnajb4	2720.72	-0.197898	0.214947	-0.920681	0.357217	1		Cd300c2	16775.7	0.0929142	0.232937	0.398881	0.689981	1
	Pla2g7	40631.5	0.027341	0.160167	0.170703	0.864457	1		Amz1	3967.46	0.114245	0.16482	0.693152	0.488214	1
	Ppfia3	64.6476	-0.351429	0.604618	-0.581241	0.561078	1		Ncl	24365.1	0.157409	0.170872	0.921208	0.356942	1
	Ifitm1	26.64	0.0250163	0.854926	0.0292614	0.976656	1		Srsf3	8356.64	-0.00704303	0.285051	-0.024708	0.980288	1
	Cbwd1	516.737	-0.0502591	0.198553	-0.253126	0.800171	1		Pola1	1189.11	0.284957	0.354182	0.80455	0.421079	1
	Slc25a19	1001.36	0.0696195	0.200403	0.347397	0.728293	1		Nrp1	36955.6	0.0110754	0.214917	0.0515333	0.958901	1
	Pik3cg	5658.6	-0.162987	0.202833	-0.803551	0.421656	1		Add3	6094.19	0.0592973	0.248578	0.238546	0.811458	1
	Il15	563.778	0.0752026	0.20125	0.373677	0.708645	1		Ier5l	908.088	0.12251	0.51131	0.2396	0.81064	1
	Stam	2559.57	-0.108372	0.165404	-0.655195	0.512342	1		Ccr2	209.494	0.0720001	0.31205	0.230732	0.817523	1
	Tor1a	2098.35	0.127329	0.151788	0.838856	0.40155	1		Bzw2	967.652	-0.216158	0.234901	-0.920207	0.357465	1
	Smpdl3b	105.378	-0.453783	0.884949	-0.512779	0.608106	1		Dock2	36492.7	0.0459662	0.294709	0.155972	0.876055	1
	Denr	3224.96	0.212679	0.281242	0.756214	0.449521	1		Ap1b1	7133.09	-0.00514038	0.171449	-0.029982	0.976081	1
	Crcp	1656.86	-0.0300024	0.192372	-0.15596	0.876065	1		Epb41l1	8826.55	-0.0280637	0.203402	-0.137972	0.890263	1
	Jade2	6016.88	0.0351776	0.241985	0.145371	0.884418	1		Anpep	144711	-0.017564	0.225501	-0.0778889	0.937916	1
	Ppp3cc	567.825	-0.0508524	0.208971	-0.243347	0.807736	1		Ap1s3	1457.19	0.0872367	0.335064	0.260358	0.794587	1
	Ly6a	62.2151	0.350635	0.603094	0.581394	0.560975	1		Lgals1	73533.1	0.127347	0.246498	0.516626	0.605417	1
	Taf1b	1001.36	0.0935466	0.182155	0.513556	0.607562	1		Edn1	12.288	-0.751512	1.0008	-0.750913	0.452705	1
	Snx20	2861.93	0.127321	0.217016	0.58669	0.557412	1		Slc4a2	4732.77	-0.114403	0.241958	-0.472822	0.63634	1
	Ptk2b	23342	0.059869	0.203399	0.294343	0.768496	1		B4galt4	786.443	0.145546	0.191041	0.761857	0.446146	1
	Tnip1	7678.91	-0.0883687	0.213138	-0.414608	0.678429	1		Atp1a1	50679.9	-0.0963411	0.168215	-0.572724	0.566831	1
	Sgms2	3570.87	-0.0792094	0.181566	-0.436258	0.66265	1		Dagla	1826.21	-0.175402	0.330452	-0.530792	0.595563	1
	4930486L24Rik	27.5168	-1.22666	1.54144	-0.795791	0.426154	1		Lyzl4	49.7643	-0.271228	0.669258	-0.405266	0.685282	1
	Cp	163.526	-0.178998	0.60937	-0.293744	0.768954	1		Dab2	5146.05	-0.126267	0.285781	-0.441831	0.658611	1
	Grk2	14214.4	-0.0526624	0.190141	-0.276965	0.781807	1		Ndc1	2221.73	0.0536055	0.242577	0.220983	0.825105	1
	Gpr31b	20.0456	0.408124	0.966488	0.422276	0.672824	1		Wdfy2	6769.28	0.169906	0.244104	0.69604	0.486404	1
	Kif13b	8529.43	-0.101136	0.313082	-0.323034	0.746669	1		Snx9	9167.94	-0.0443646	0.120389	-0.36851	0.712493	1
	Slc25a33	258.264	-0.270418	0.310542	-0.870796	0.383866	1		Bambi	694.361	-0.112433	0.235492	-0.477437	0.633051	1
	Dnajc1	3844.14	-0.126378	0.136665	-0.92473	0.355107	1		Gpr155	1317.45	0.023424	0.205679	0.113886	0.909328	1
	Alkbh2	187.822	-0.00764162	0.373328	-0.0204689	0.983669	1		Cdca7	351.04	0.391077	0.483304	0.809174	0.418415	1
	Rassf4	16044.2	-0.00183786	0.219579	-0.00836992	0.993322	1		Dennd4c	14816	-0.130211	0.346884	-0.375373	0.707383	1
	Ncoa7	2447.44	-0.0612431	0.193991	-0.315702	0.752229	1		Snhg4	164.831	0.138271	0.446733	0.309517	0.756929	1
	Prorsd1	819.953	0.0849861	0.343417	0.247472	0.804543	1		Flrt2	12380.1	0.0491947	0.319809	0.153826	0.877747	1
	Bnip3	2265.76	0.0486712	0.23546	0.206707	0.836239	1		Il27ra	358.52	0.21874	0.296335	0.738153	0.460422	1
	Msrb1	15994.2	0.211222	0.257295	0.820933	0.411684	1		Rab4a	268.422	-0.0311679	0.266037	-0.117156	0.906736	1
	Slc1a2	22.0777	0.163611	1.24556	0.131356	0.895494	1		Rasa1	9685.39	0.134935	0.197953	0.681654	0.495458	1
	Ppt2	4886.29	0.00304671	0.167354	0.0182052	0.985475	1		Vav3	4840.97	0.108049	0.344432	0.313701	0.753748	1
	Ccdc50	9002.72	-0.141845	0.216973	-0.653747	0.513275	1		Nedd9	1027.87	0.219954	0.239368	0.918896	0.35815	1
	Treml4	55.5543	-0.12276	0.927782	-0.132316	0.894735	1		Myrf	2035.28	0.156044	0.376359	0.414615	0.678424	1
	Lrrk2	1718.15	-0.311268	0.310365	-1.00291	0.315904	1		Emp1	43726.1	-0.118713	0.1604	-0.740103	0.459237	1
	Ift57	899.875	-0.0534731	0.258507	-0.206853	0.836124	1		Hip1	28241.4	0.151835	0.405736	0.37422	0.70824	1
	Slc20a1	3608.19	-0.122495	0.131778	-0.929554	0.352602	1		Prps1	662.31	0.147879	0.161874	0.913542	0.360958	1
	Pitpnm1	5132.21	-0.122924	0.2346	-0.523973	0.600297	1		Cenpn	253.49	0.624975	0.638658	0.978576	0.32779	1
	Slc2a3	134.005	-0.344743	0.398512	-0.865075	0.386998	1		Mef2c	5893.22	-0.180081	0.251509	-0.716001	0.473991	1
	Slc2a6	1837.22	-0.0467176	0.230553	-0.202633	0.839422	1		Actn1	26647.6	-0.0476268	0.140492	-0.339	0.73461	1
	Trim25	13818.7	-0.0213596	0.161411	-0.132331	0.894723	1		Cd28	907.411	0.193031	0.4012	0.481133	0.630422	1
	Trim34a	793.117	0.121581	0.200537	0.606275	0.544332	1		Tm9sf3	23362.8	-0.0575954	0.179792	-0.320344	0.748707	1
	Magohb	374.329	0.139059	0.474866	0.292839	0.769645	1		Tbxas1	13397.1	-0.00241144	0.102052	-0.0236296	0.981148	1
	Ddb2	230.558	-0.0021313	0.408493	-0.00521748	0.995837	1		Ppp1r1a	175.146	0.157906	0.64065	0.246479	0.805312	1
	Parp11	1523	0.120511	0.184007	0.654928	0.512514	1		Rpl5	29456	0.0339449	0.289503	0.117252	0.90666	1
	Snord89	31.5047	0.0589969	0.534653	0.110346	0.912135	1		Glul	16768.8	-0.153947	0.205555	-0.748934	0.453897	1
	Arrdc3	5017.05	0.00200487	0.104833	0.0191244	0.984742	1		Tmem158	505.006	-0.292342	0.363963	-0.803217	0.421849	1
	Zfp503	1135.42	-0.187904	0.244731	-0.767796	0.442609	1		Bcl2	1909.18	-0.0810968	0.329785	-0.245908	0.805753	1
	Zfp949	1148.23	-0.0687215	0.176908	-0.388458	0.697677	1		Tbc1d4	6354.13	0.0928318	0.292581	0.317286	0.751027	1
	Cyfip2	10943.6	0.18341	0.36604	0.501065	0.616325	1		Ahnak	109277	-0.240448	0.385812	-0.623226	0.533136	1
	Zfp719	405.066	-0.21872	0.278136	-0.786378	0.431646	1		Mtss1	15162.5	-0.0117581	0.113616	-0.10349	0.917574	1
	Faap20	843.279	-0.151927	0.242385	-0.6268	0.530791	1		Cd84	84905	0.166431	0.164876	1.00943	0.31277	1
	Ifi27l2a	3056.32	0.305367	0.332381	0.918726	0.358239	1		Elmo2	7440.49	0.179449	0.178615	1.00467	0.315056	1
	Slc8b1	7176.09	-0.131265	0.234198	-0.560485	0.575149	1		Pole2	570.958	0.0143946	0.23852	0.0603497	0.951877	1
	Def8	2850.9	-0.0685399	0.149908	-0.457213	0.647518	1		Pcna	37971.3	0.17683	0.228286	0.774595	0.438579	1
	Nupr1	204.489	0.193348	0.432482	0.447067	0.654827	1		Rcn1	2626.19	0.0248435	0.214621	0.115755	0.907847	1
	Tnfsf13b	300.125	0.284441	0.356481	0.797914	0.424921	1		Steap3	28566.5	0.0684587	0.16553	0.413574	0.679186	1
	Ficd	758.012	-0.102775	0.208155	-0.493743	0.621488	1		Cd36	455379	0.16878	0.238699	0.70708	0.479517	1
	Dctn4	5733.56	-0.110912	0.128805	-0.861083	0.389192	1		Aco1	7542.82	-0.0304742	0.172301	-0.176866	0.859613	1
	Arhgap24	3748.72	0.0254133	0.126011	0.201675	0.840171	1		Rpl14	14421.8	0.083165	0.289761	0.287012	0.774103	1
	Dner	7.53152	-1.30825	1.93538	-0.675964	0.499064	1		H2-Aa	1298.76	0.245938	0.307131	0.800757	0.423272	1
	Stat4	9.74362	-0.325659	2.03857	-0.159749	0.873079	1		Pkp2	892.38	-0.0957985	0.199011	-0.481373	0.630251	1
	Wfdc18	8.79433	0.33172	1.55683	0.213074	0.831269	1		Atp6v0a1	78811.8	0.229842	0.329337	0.697893	0.485244	1
	Trem3	8.10298	-0.27763	1.93203	-0.143699	0.885738	1		Tep1	9595.42	0.186975	0.240005	0.779045	0.435953	1
	Vnn3	10.9265	0.821721	2.04153	0.402503	0.687314	1		Abhd14a	43.7607	-0.666647	0.907295	-0.734764	0.462483	1
	Mir155hg	4.29494	-1.04286	2.47235	-0.42181	0.673164	1		Hddc2	415.454	0.266857	0.336811	0.792305	0.428183	1
	Il6	4.03932	-3.75221	3.74157	-1.00284	0.315936	1		Plekhf1	55.8599	0.539218	0.8396	0.642232	0.520722	1
	Il12b	7.10905	1.60646	2.89089	0.555697	0.578418	1		Cbr2	234.265	0.158482	0.329561	0.480888	0.630596	1
	Cxcl9	5.14992	1.2651	2.56464	0.493285	0.621811	1		Trip12	37278.2	-0.216715	0.224278	-0.96628	0.333904	1
	Gstt4	0	NA	NA	NA	NA	NA		Myo1e	50171.9	-0.148962	0.229584	-0.648837	0.516444	1
	Camp	2.74099	-5.39003	4.1257	-1.30645	0.191399	NA		Pacs2	12703.1	-0.0455207	0.23733	-0.191804	0.847896	1
	6330407A03Rik	1.71395	-3.45248	5.63777	-0.612384	0.540284	NA		Rras2	1713.61	-0.108946	0.283934	-0.383701	0.7012	1
	Ppm1n	2.15378	-1.01851	5.45135	-0.186837	0.851789	NA		Arl15	491.586	0.081062	0.18842	0.430219	0.667037	1
	A430093F15Rik	1.47737	0	5.7703	0	1	NA		Cttn	732.677	-0.0324914	0.238591	-0.13618	0.891679	1
	U90926	1.10391	-5.51633	5.59931	-0.985181	0.324535	NA		Man2a2	13504.3	0.135318	0.279492	0.484155	0.628276	1
	Ccr7	1.00454	-1.15056	5.48587	-0.209732	0.833877	NA		Galnt10	2810.41	-0.0130348	0.226703	-0.0574973	0.954149	1
	Il12a	0.420155	0	5.7703	0	1	NA		Zyx	9489.03	-0.137618	0.25606	-0.537444	0.590961	1
	Cxcl11	0.236889	-2.72467	5.6706	-0.480491	0.630878	NA		Tceal8	4683.44	0.149607	0.236332	0.633037	0.526709	1
	2017-03-01	#N/A	#N/A	#N/A	#N/A	#N/A	#N/A		Lonrf3	13096.8	-0.126861	0.185112	-0.68532	0.493142	1
	6720422M22Rik	#N/A	#N/A	#N/A	#N/A	#N/A	#N/A		Timp2	75029.8	-0.0194221	0.0889913	-0.218247	0.827237	1
	1810043G02Rik	#N/A	#N/A	#N/A	#N/A	#N/A	#N/A		Syn1	1864.47	-0.296535	0.3186	-0.930743	0.351987	1
	Ero1l	#N/A	#N/A	#N/A	#N/A	#N/A	#N/A		Wee1	1703.63	0.056058	0.211797	0.264678	0.791257	1
	AU015263	#N/A	#N/A	#N/A	#N/A	#N/A	#N/A		A630072M18Rik	42.2607	1.69438	1.69983	0.996794	0.318864	1
	9630050P21Rik	#N/A	#N/A	#N/A	#N/A	#N/A	#N/A		Tmem144	1056.34	0.055002	0.145755	0.37736	0.705906	1
	BC017643	#N/A	#N/A	#N/A	#N/A	#N/A	#N/A		S100a10	10451.4	0.060879	0.308454	0.197368	0.843539	1
	9530006C21Rik	#N/A	#N/A	#N/A	#N/A	#N/A	#N/A		Fbxl2	1149.94	-0.182049	0.233407	-0.779964	0.435412	1
	D530039A21Rik	#N/A	#N/A	#N/A	#N/A	#N/A	#N/A		Aqp9	20.0061	0.14417	1.1113	0.129731	0.896779	1
	Fam134b	#N/A	#N/A	#N/A	#N/A	#N/A	#N/A		Cdc25b	1052.59	0.165493	0.265998	0.622158	0.533838	1
	3930401B19Rik	#N/A	#N/A	#N/A	#N/A	#N/A	#N/A		Dip2b	5007.56	0.120849	0.296129	0.408097	0.683202	1
	A130040M12Rik	#N/A	#N/A	#N/A	#N/A	#N/A	#N/A		Gpt2	1161.25	0.0190379	0.223191	0.0852986	0.932024	1
	5730508B09Rik	#N/A	#N/A	#N/A	#N/A	#N/A	#N/A		Hsf2bp	34.5477	0.434108	1.36769	0.317402	0.750939	1
	Pla2g16	#N/A	#N/A	#N/A	#N/A	#N/A	#N/A		Serpina3g	91.1723	-0.900025	0.943384	-0.954039	0.340064	1
	Tmem110	#N/A	#N/A	#N/A	#N/A	#N/A	#N/A		Myo1d	961.223	-0.070987	0.319646	-0.22208	0.824252	1
	C78513	#N/A	#N/A	#N/A	#N/A	#N/A	#N/A		Cenpp	86.192	0.388075	0.676947	0.573272	0.566461	1
	Gm14005	#N/A	#N/A	#N/A	#N/A	#N/A	#N/A		Rhbdf1	85.6456	-0.671879	1.75134	-0.383636	0.701248	1
	Zufsp	#N/A	#N/A	#N/A	#N/A	#N/A	#N/A		Atp1a3	43985.9	0.178226	0.274467	0.649354	0.516109	1
	Gm20186	#N/A	#N/A	#N/A	#N/A	#N/A	#N/A		Zfp706	6955.91	-0.0899599	0.174638	-0.515123	0.606467	1
	Gm9706	#N/A	#N/A	#N/A	#N/A	#N/A	#N/A		Chn2	128.731	-0.444091	0.626481	-0.708866	0.478407	1
	Fam26f	#N/A	#N/A	#N/A	#N/A	#N/A	#N/A		Prkd3	4476.57	-0.0695106	0.248731	-0.279461	0.779891	1
									Galc	18844.4	-0.0928866	0.0962231	-0.965325	0.334382	1
									Il6st	15893.7	-0.205191	0.38478	-0.533269	0.593847	1
									Cyth4	40445.4	0.0118056	0.142092	0.0830843	0.933784	1
									Dnase2a	14785.3	0.10971	0.206691	0.530794	0.595561	1
									Espl1	702.461	0.242539	0.330237	0.734438	0.462682	1
									Cdk6	8016.12	-0.15932	0.22823	-0.698065	0.485137	1
									Nlrp10	382.539	0.263189	0.315521	0.834143	0.4042	1
									Ltc4s	105.517	0.334749	0.478079	0.700196	0.483805	1
									Ets1	442.201	-0.407987	0.51227	-0.796431	0.425782	1
									Rab11fip5	11042.1	0.151915	0.249505	0.608867	0.542613	1
									Atp2b1	29667.3	0.224317	0.22705	0.987961	0.323172	1
									Junos	419.724	-0.185239	0.308757	-0.599951	0.548539	1
									Cenpt	736.135	-0.0354473	0.232628	-0.152377	0.878889	1
									Cblb	5831.65	-0.165024	0.185316	-0.890505	0.373195	1
									1810013L24Rik	4356.51	-0.144719	0.207415	-0.697728	0.485348	1
									Fem1c	2764.45	-0.0597985	0.226229	-0.264328	0.791527	1
									Galnt7	14952.8	0.0570798	0.198105	0.288129	0.773248	1
									Cmtm3	11429	-0.0461323	0.16066	-0.287142	0.774004	1
									H2-Eb1	402.667	0.131282	0.377025	0.348205	0.727687	1
									Itgb5	31597.8	-0.0450562	0.168115	-0.268009	0.788692	1
									Ptpra	27757.4	0.183157	0.228795	0.80053	0.423404	1
									Plxnc1	11361.6	-0.0348776	0.219547	-0.158862	0.873778	1
									Cd300a	16487.9	0.11051	0.177433	0.622824	0.5334	1
									Arhgef7	7338.46	0.061301	0.263412	0.232719	0.81598	1
									Ccl22	33.0896	-0.43638	0.876113	-0.498086	0.618423	1
									Topbp1	4074.14	0.165581	0.306906	0.539516	0.589531	1
									P2ry1	1526.66	0.159829	0.264804	0.603576	0.546126	1
									Acy1	49.0594	0.282313	0.681046	0.414528	0.678487	1
									Nap1l1	12294.9	0.210761	0.247755	0.850681	0.394947	1
									Plp2	8618.63	0.0408936	0.133015	0.307437	0.758511	1
									Mrc1	27023	0.124351	0.254512	0.488586	0.625135	1
									Gins1	281.981	0.662189	1.11792	0.59234	0.553623	1
									Ccl8	110.06	0.140448	0.590018	0.23804	0.81185	1
									Tln1	93751.2	-0.0442492	0.374092	-0.118284	0.905842	1
									Tanc2	2510.35	-0.341003	0.369432	-0.923046	0.355983	1
									Nav1	9272.56	-0.176107	0.302679	-0.581827	0.560683	1
									Phka2	5121.68	-0.0860671	0.235408	-0.365608	0.714657	1
									Ak1	529.634	0.118147	0.193426	0.610813	0.541323	1
									Lipa	209512	0.187382	0.20589	0.910104	0.362768	1
									Slc37a3	1737.37	0.13274	0.21843	0.607702	0.543385	1
									Fgf13	141.193	0.502559	0.636563	0.789489	0.429826	1
									Pgghg	1004.86	0.135191	0.251067	0.538466	0.590255	1
									Clec4b1	97.5309	0.557866	0.7795	0.715672	0.474194	1
									Limk1	1961.27	0.0959541	0.280078	0.342598	0.731901	1
									Ilk	10780.9	0.0139768	0.112342	0.124413	0.900988	1
									Ttc30a1	406.778	0.00357236	0.205248	0.0174051	0.986113	1
									Gda	8123.38	0.183165	0.278136	0.658545	0.510188	1
									B3gnt7	309.951	-0.0987045	0.228521	-0.431928	0.665794	1
									Ramp1	59.345	0.159048	0.812938	0.195646	0.844887	1
									Slc7a1	1369.18	-0.336449	0.382957	-0.878556	0.379642	1
									Ldlrad3	1848.57	0.149555	0.232299	0.643803	0.519703	1
									Itga1	74.6342	-0.693273	0.758913	-0.913508	0.360975	1
									Shmt2	1402.72	0.169993	0.173432	0.980168	0.327003	1
									Klf4	249.659	-0.357715	0.353574	-1.01171	0.311676	1
									Slc25a13	2650.19	0.0331354	0.202866	0.163336	0.870254	1
									Ccr3	83.4712	-0.307248	0.641136	-0.479225	0.631779	1
									Vma21	5798.51	0.0243538	0.233494	0.104302	0.91693	1
									Cish	19.8768	-0.21634	1.1184	-0.193437	0.846617	1
									Mgl2	12.0901	0.119715	1.14004	0.105009	0.916369	1
									Chst7	7.59562	1.08222	1.6745	0.646294	0.518089	1
									Ccl12	7.65019	-2.17291	2.22249	-0.977691	0.328227	1
									Stxbp6	6.9629	-2.00191	3.71446	-0.538951	0.589921	1
									Rnase2a	1.60428	1.23442	5.48798	0.224931	0.822033	NA
									Ccl17	1.09651	-0.790385	5.49406	-0.143862	0.88561	NA
									Ppbp	0	NA	NA	NA	NA	NA
									Adipoq	0	NA	NA	NA	NA	NA
									Tuba8	2.8814	-0.495081	5.23798	-0.0945175	0.924698	NA
									Ppp1r3c	2.50855	-4.51372	5.04107	-0.895391	0.370578	NA
									Rhox4b	0	NA	NA	NA	NA	NA
									Fam198b	#N/A	#N/A	#N/A	#N/A	#N/A	#N/A
									C79468	#N/A	#N/A	#N/A	#N/A	#N/A	#N/A
									D11Ertd717e	#N/A	#N/A	#N/A	#N/A	#N/A	#N/A
									Fam132a	#N/A	#N/A	#N/A	#N/A	#N/A	#N/A
									C86753	#N/A	#N/A	#N/A	#N/A	#N/A	#N/A
									AI956758	#N/A	#N/A	#N/A	#N/A	#N/A	#N/A
									1700061G19Rik	#N/A	#N/A	#N/A	#N/A	#N/A	#N/A
									3830612M24	#N/A	#N/A	#N/A	#N/A	#N/A	#N/A
									Fam64a	#N/A	#N/A	#N/A	#N/A	#N/A	#N/A
									2017-09-11	#N/A	#N/A	#N/A	#N/A	#N/A	#N/A
									Fam129b	#N/A	#N/A	#N/A	#N/A	#N/A	#N/A
									2017-09-06	#N/A	#N/A	#N/A	#N/A	#N/A	#N/A
									6230424C14Rik	#N/A	#N/A	#N/A	#N/A	#N/A	#N/A
									Fam63a	#N/A	#N/A	#N/A	#N/A	#N/A	#N/A
									A930035D04Rik	#N/A	#N/A	#N/A	#N/A	#N/A	#N/A
									A630033H20Rik	#N/A	#N/A	#N/A	#N/A	#N/A	#N/A
									Wbscr27	#N/A	#N/A	#N/A	#N/A	#N/A	#N/A
									Fam213a	#N/A	#N/A	#N/A	#N/A	#N/A	#N/A
									9430020K01Rik	#N/A	#N/A	#N/A	#N/A	#N/A	#N/A
									AI448984	#N/A	#N/A	#N/A	#N/A	#N/A	#N/A
									H2afz	#N/A	#N/A	#N/A	#N/A	#N/A	#N/A
									A930018M24Rik	#N/A	#N/A	#N/A	#N/A	#N/A	#N/A
									2010300C02Rik	#N/A	#N/A	#N/A	#N/A	#N/A	#N/A
									C030046G05	#N/A	#N/A	#N/A	#N/A	#N/A	#N/A
									Aaed1	#N/A	#N/A	#N/A	#N/A	#N/A	#N/A
									C330027C09Rik	#N/A	#N/A	#N/A	#N/A	#N/A	#N/A
									AU022434	#N/A	#N/A	#N/A	#N/A	#N/A	#N/A
									Mkl2	#N/A	#N/A	#N/A	#N/A	#N/A	#N/A
									2017-09-09	#N/A	#N/A	#N/A	#N/A	#N/A	#N/A
									Fam109b	#N/A	#N/A	#N/A	#N/A	#N/A	#N/A

## Sheet: LD-R 4hrs pi
	In-vitro M1 related genes									In-vitro M2 related genes
		baseMean	log2FoldChange	lfcSE	stat	pvalue	padj				baseMean	log2FoldChange	lfcSE	stat	pvalue	padj
	Fscn1	331.298	-2.52282	0.526778	-4.78914	1.67495e-06	0.000312644			F2r	396.619	-2.18835	0.530159	-4.12772	3.66386e-05	0.00313755
	Serpine1	857.173	-2.48064	0.770503	-3.21951	0.00128409	0.0448004			Cyp1b1	600.089	-1.87086	0.483594	-3.86865	0.000109439	0.00764327
	Col4a2	419.733	-1.94867	0.434687	-4.48292	7.36269e-06	0.000942068			Tmem176b	305.675	-1.65687	0.364655	-4.54367	5.52822e-06	0.000776201
	Gpr18	118.161	-1.74689	0.363867	-4.80092	1.57941e-06	0.000301915			Anln	867.339	-1.57837	0.43739	-3.6086	0.000307853	0.0158071
	Thbs1	3975.39	-1.65296	0.228741	-7.22636	4.96103e-13	8.74574e-10			Tcp11l2	1393.84	-1.45034	0.185417	-7.82202	5.19819e-15	2.74915e-11
	Ptgs2	220.278	-1.47109	0.344605	-4.2689	1.96437e-05	0.00199786			S100a4	3852.36	-1.25895	0.280162	-4.49366	7.00078e-06	0.000910446
	Antxr1	198.833	-1.46329	0.356198	-4.10809	3.98951e-05	0.00329318			Sox4	245.516	-1.14864	0.330134	-3.47931	0.00050271	0.02339
	Bmp1	203.704	-1.45622	0.442491	-3.29095	0.000998499	0.037452			Cdc20	392.912	-1.04549	0.267743	-3.90483	9.4293e-05	0.00680024
	Igfbp4	1605.96	-0.990376	0.133912	-7.39573	1.40634e-13	3.71883e-10			1700025G04Rik	518.028	-1.0343	0.265509	-3.89553	9.7983e-05	0.00703438
	Gsta3	310.347	-0.961343	0.298774	-3.21763	0.00129254	0.0448004			Hmgb3	160.732	-1.02878	0.31374	-3.27908	0.00104147	0.0384279
	Lox	807.108	-0.801645	0.221963	-3.61161	0.000304296	0.0156752			Gprc5c	1556.76	-1.00728	0.187663	-5.36748	7.98461e-08	2.69555e-05
	Ccnd3	1142	-0.657549	0.175553	-3.7456	0.000179964	0.0112414			Slc46a3	978.588	-0.953242	0.238067	-4.00409	6.22577e-05	0.00493891
	Pde7b	4924.48	-0.573021	0.171901	-3.33344	0.000857783	0.0334388			Hmga2	372.602	-0.915222	0.285561	-3.20499	0.00135065	0.0461841
	Slc7a7	3874.68	0.357386	0.109416	3.26631	0.00108959	0.0398329			Rhoj	1515.68	-0.801843	0.249391	-3.21521	0.00130351	0.0449598
	Lgals9	8994.2	0.426473	0.13139	3.24586	0.00117096	0.0418432			Ctdsp2	6827.12	-0.792572	0.221843	-3.57267	0.000353361	0.0176303
	Oasl2	8014.69	0.430747	0.104298	4.12998	3.628e-05	0.00312836			Slc9a9	1803.19	-0.771848	0.22168	-3.48181	0.000498035	0.02339
	Gsr	6618.03	0.430833	0.126263	3.41218	0.000644445	0.0276355			Olfm1	638.823	-0.754911	0.206809	-3.65028	0.000261953	0.0143315
	Por	26741.5	0.46616	0.132533	3.51732	0.000435926	0.0208955			Lpin1	2512.74	-0.721023	0.169723	-4.24824	2.15461e-05	0.00215174
	Ifih1	3909.69	0.470183	0.125946	3.73321	0.000189051	0.0116259			Mxd4	1821.42	-0.688747	0.153793	-4.4784	7.5203e-06	0.000950258
	Nab1	3952.24	0.475936	0.102097	4.6616	3.13762e-06	0.00052959			Mical1	6064.37	-0.666891	0.173982	-3.8331	0.000126538	0.008507
	Slfn8	3715.05	0.529323	0.136646	3.87367	0.00010721	0.0075937			Cytip	1190.19	-0.622026	0.17481	-3.5583	0.000373256	0.0184489
	Lhfpl2	87275.6	0.5342	0.114133	4.68049	2.86183e-06	0.000488235			Ndrg1	8108.78	-0.611326	0.123318	-4.95731	7.14753e-07	0.000164352
	Stat1	10816.3	0.542996	0.129816	4.18281	2.87929e-05	0.00262545			Ank	3392.95	-0.480852	0.124963	-3.84797	0.000119103	0.0081452
	Mdm2	12707.7	0.562068	0.136614	4.11428	3.88388e-05	0.0032604			Ifngr1	7612.77	-0.455314	0.121518	-3.7469	0.000179036	0.0112276
	Slfn5	27367	0.575896	0.155885	3.69437	0.000220437	0.0126719			Pea15a	37931.3	-0.312485	0.0807541	-3.86958	0.000109022	0.00764327
	Igsf6	20581.9	0.60492	0.0877795	6.89135	5.52642e-12	5.15778e-09			Dhrs3	27300.5	-0.305094	0.0922277	-3.30805	0.000939475	0.0358154
	Igtp	1424.48	0.608857	0.162721	3.74172	0.000182765	0.0113716			Rars	6965.32	0.3671	0.112202	3.27176	0.0010688	0.0391628
	Pfkl	6652.32	0.631919	0.109344	5.77918	7.50676e-09	3.50301e-06			Dok2	3011.71	0.397903	0.110813	3.59075	0.000329729	0.0166079
	Tlr1	6645.81	0.687383	0.205909	3.33828	0.000842981	0.0329427			Plk2	33238.2	0.420718	0.078709	5.34523	9.03012e-08	2.92392e-05
	Cd274	11110.4	0.690844	0.157852	4.37652	1.2059e-05	0.00136662			Plau	52636.2	0.454533	0.107418	4.23145	2.32192e-05	0.00220995
	Ell2	9244.39	0.73277	0.212497	3.44839	0.000563949	0.0256379			Slc1a5	3277.96	0.466626	0.144743	3.22383	0.00126488	0.0443014
	Ifi209	2455.96	0.761372	0.195987	3.8848	0.000102413	0.00728648			Ckap4	8006.86	0.489059	0.105365	4.64159	3.45744e-06	0.000559752
	Rtp4	3473.26	0.836939	0.25307	3.30714	0.000942536	0.0358154			Mat2a	10809.3	0.512655	0.099772	5.13827	2.77282e-07	7.30342e-05
	Fcgr1	5708.8	0.856139	0.175472	4.87906	1.06591e-06	0.000231668			Nolc1	3129.88	0.581816	0.16991	3.42425	0.000616488	0.0270948
	Tuba4a	4256.73	0.858276	0.17844	4.80988	1.51018e-06	0.000295429			Sfpq	15147.3	0.60035	0.132389	4.53473	5.76761e-06	0.00079573
	Oasl1	4294.74	0.863329	0.224712	3.84193	0.000122069	0.00827667			Ednrb	450.975	0.617055	0.185647	3.3238	0.000887995	0.0341964
	Mreg	947.316	0.913116	0.211845	4.3103	1.63031e-05	0.00171302			St6galnac4	8828.14	0.625278	0.189738	3.29547	0.000982565	0.0371176
	Zbp1	638.049	0.933207	0.286611	3.25601	0.0011299	0.041023			Tsr1	2510.33	0.654575	0.153536	4.26333	2.01403e-05	0.00203532
	Il1a	934.558	0.97098	0.287407	3.37841	0.00072906	0.0298896			Ppan	1077.15	0.743193	0.215884	3.44256	0.000576245	0.0258269
	Slfn1	449.357	1.06368	0.321727	3.30616	0.000945837	0.0358154			F13a1	500.877	0.801417	0.209851	3.81898	0.000134007	0.0089334
	Ifi213	415.22	1.088	0.312085	3.48624	0.000489862	0.0232005			Grwd1	1005.21	0.811802	0.205903	3.94265	8.05858e-05	0.006147
	Gdf15	163.584	1.11563	0.344492	3.23848	0.0012017	0.0427491			Tfec	797.663	0.831223	0.196245	4.23564	2.27903e-05	0.00219146
	Cmpk2	2605.24	1.11843	0.235776	4.74361	2.09946e-06	0.00037427			Tmem26	763.622	0.864505	0.134099	6.44678	1.14254e-10	7.88157e-08
	Gbp6	688.142	1.13389	0.217399	5.2157	1.83122e-07	5.28257e-05			Ccl6	35753.4	0.927168	0.253638	3.65548	0.000256705	0.014142
	Egln3	225.018	1.17491	0.29529	3.97882	6.9258e-05	0.00538651			Pdgfc	1086.61	1.12438	0.149503	7.52078	5.445e-14	1.72781e-10
	Mx2	214.866	1.20017	0.229587	5.22753	1.71789e-07	5.04741e-05			Slamf8	5289.87	1.13722	0.162272	7.00811	2.41559e-12	2.94813e-09
	Slfn4	2957.94	1.27918	0.204551	6.2536	4.01109e-10	2.5456e-07			Arg1	629.551	1.57417	0.305184	5.1581	2.49473e-07	6.7087e-05
	Ifit2	3601.07	1.39784	0.204075	6.84964	7.40344e-12	6.52572e-09			Csf1	2492.71	-0.88368	0.284183	-3.10955	0.00187372	0.0592199
	Ms4a4c	298.12	1.39875	0.409012	3.41982	0.000626634	0.0272982			G3bp1	8542.78	0.404632	0.13168	3.07284	0.00212034	0.0632354
	Mx1	964.351	1.53372	0.208533	7.35481	1.91198e-13	4.33365e-10			Entpd1	5985.02	-0.420666	0.139528	-3.01491	0.00257054	0.0715512
	Ifit1	1262.91	1.53679	0.436626	3.51969	0.000432045	0.0208353			Gas6	7079.96	-0.390506	0.129643	-3.01217	0.00259383	0.0718215
	Ifit3	1413.59	1.56278	0.301277	5.1872	2.13477e-07	6.04826e-05			Ccdc88a	12568.8	0.399209	0.133384	2.99294	0.00276306	0.074938
	Rsad2	5435.7	1.60783	0.258625	6.21683	5.07309e-10	3.09575e-07			Csrp1	4576.03	-0.367573	0.124909	-2.94271	0.00325348	0.0835928
	Nr1h3	4828.71	0.692923	0.221941	3.12211	0.00179561	0.0570926			Emp2	335.862	-0.870998	0.296247	-2.9401	0.00328101	0.0840978
	P4ha1	9661.48	0.462672	0.150357	3.07715	0.00208989	0.0625627			Cep55	640.084	-0.925805	0.316055	-2.92925	0.0033978	0.086532
	Ppp4r2	4894.34	0.388182	0.12613	3.07764	0.00208646	0.0625627			Plk1	478.207	-1.0149	0.353608	-2.87012	0.00410318	0.0971866
	Arg2	594.803	-1.80921	0.589572	-3.06868	0.00215004	0.0638811			Rrs1	2240.1	0.428718	0.14937	2.87019	0.00410231	0.0971866
	Parp14	10246.9	0.722353	0.237386	3.04294	0.00234277	0.0675825			Cdkn2c	636.379	-0.652342	0.227159	-2.87174	0.00408222	0.0971866
	Fam102b	7135.88	0.417238	0.137706	3.02992	0.00244617	0.0694292			Bcar3	2914.16	0.674372	0.235041	2.86917	0.00411556	0.0972988
	Pou2f2	2489.96	-0.60113	0.198922	-3.02194	0.00251157	0.0705509			Gna15	1828.32	0.49664	0.173167	2.86798	0.00413106	0.0972988
	Fgl2	4206.65	0.51099	0.171528	2.97906	0.00289137	0.0771			Wdr77	2225.87	0.462549	0.161373	2.86633	0.00415258	0.0975584
	Irgm1	5220.25	0.473495	0.160668	2.94704	0.00320835	0.0827703			Spc24	153.779	-1.29729	0.453271	-2.86207	0.00420882	0.097995
	Dhx58	2091.9	0.480586	0.166906	2.87937	0.00398466	0.0969992			Fmo5	651.142	-0.715049	0.249913	-2.8612	0.00422044	0.097995
	Naip2	7278.92	0.427216	0.150546	2.83778	0.0045428	0.102672			Plbd1	951.129	0.741816	0.259518	2.85844	0.00425732	0.0986081
	Iigp1	88.7314	1.49185	0.536097	2.7828	0.00538922	0.115548			Spag5	444.846	-0.902795	0.316846	-2.84932	0.00438124	0.100275
	Sh3bp5	1702.39	0.393974	0.143342	2.74849	0.005987	0.123767			Chac1	51.648	-1.81137	0.636911	-2.84399	0.0044552	0.101561
	Tspoap1	258.847	1.36163	0.495336	2.74891	0.00597937	0.123767			Fads3	344.847	-0.977589	0.345133	-2.8325	0.00461852	0.10387
	Ccdc88b	2755.82	0.678089	0.249466	2.71816	0.00656454	0.130964			Pum3	3729.66	0.382794	0.135532	2.82437	0.00473735	0.105451
	Il18bp	1414.81	0.675977	0.252091	2.68148	0.00732981	0.140623			Tspan17	1758.87	-0.454399	0.160916	-2.82382	0.00474548	0.105451
	Hspa1b	1879.04	-0.294069	0.109729	-2.67995	0.00736331	0.140924			Eps8	3961.54	0.555083	0.199233	2.7861	0.00533456	0.115152
	Serpinb2	281.931	-1.24704	0.466311	-2.67426	0.00748936	0.141797			Prc1	1260.95	-1.11699	0.405863	-2.75214	0.00592078	0.123118
	Parp9	4214.42	0.319456	0.119659	2.66971	0.00759157	0.14339			Trim47	1486.5	-0.468458	0.170497	-2.74761	0.00600311	0.123767
	Xaf1	1170.16	0.63075	0.238058	2.64956	0.00805968	0.148347			Cdk1	1458.54	-0.944565	0.344559	-2.74137	0.00611826	0.124857
	Ms4a6b	1930.68	0.519178	0.197187	2.63293	0.00846526	0.152106			Tmem267	391.7	0.770516	0.283257	2.7202	0.00652416	0.13073
	H2-T24	13700.7	0.454039	0.174303	2.60489	0.00919033	0.157856			Rnase4	1160.64	-0.604842	0.223496	-2.70628	0.00680418	0.133455
	Axl	5222.91	0.432292	0.166041	2.60353	0.00922689	0.157922			Ccna2	1566.76	-1.04266	0.388205	-2.68586	0.00723438	0.139297
	Cd38	2031.83	0.680254	0.262926	2.58724	0.00967481	0.162011			Pspc1	1628.89	0.724536	0.270653	2.67699	0.00742871	0.141797
	Ms4a6c	6158.5	0.6734	0.262174	2.56852	0.0102132	0.168619			Kif22	589.628	-0.738003	0.280292	-2.63298	0.00846387	0.152106
	Usp18	1236.94	0.674719	0.264741	2.5486	0.0108156	0.17457			Cenpa	1613.01	-0.597011	0.226953	-2.63056	0.00852453	0.152794
	Met	9618.88	0.589834	0.231969	2.54272	0.0109993	0.17663			Slc17a5	7392.56	-0.352175	0.134182	-2.6246	0.008675	0.153199
	Ms4a4b	42.0985	2.53508	1.00017	2.53463	0.0112565	0.178774			Cd83	3904.43	-0.426603	0.163729	-2.60555	0.00917276	0.157847
	Cmklr1	4596.51	0.725001	0.28652	2.53037	0.0113942	0.18042			Qpct	4287.66	-0.515856	0.197939	-2.60613	0.00915715	0.157847
	Gca	851.961	0.525907	0.210623	2.49691	0.0125282	0.192796			Dclk1	164.362	-1.41582	0.543544	-2.60479	0.00919315	0.157856
	Ifi47	1668.45	0.588238	0.235964	2.49291	0.01267	0.194263			Prr5l	1063.99	0.562602	0.216995	2.5927	0.00952266	0.161245
	Mlkl	1537.5	0.41505	0.167068	2.48431	0.0129803	0.196701			Atf5	2710.93	0.347368	0.134229	2.58788	0.00965681	0.162011
	Slc25a37	2196.46	0.624366	0.25163	2.48129	0.0130909	0.197986			Lig1	1716.4	-0.524797	0.20361	-2.57746	0.00995308	0.165808
	Gpcpd1	4256.57	-0.323343	0.130693	-2.47406	0.0133587	0.200877			Plxdc2	372.554	-1.05535	0.409689	-2.57597	0.00999597	0.166243
	H2-M3	2573.78	0.438409	0.178486	2.45626	0.0140391	0.206436			Bub1b	650.279	-1.09907	0.426918	-2.57442	0.0100407	0.166608
	Samd9l	7538.83	0.554896	0.225955	2.45578	0.0140579	0.206521			Nuf2	567.541	-0.892626	0.349134	-2.55669	0.0105674	0.172137
	Slc41a1	847.66	-0.67518	0.276562	-2.44134	0.014633	0.209985			Kif2c	407.266	-0.87259	0.342043	-2.55111	0.0107381	0.174094
	Oas2	2420.13	0.562947	0.230615	2.44107	0.0146438	0.209985			Arhgap6	3742.31	-0.644468	0.253202	-2.54527	0.0109194	0.175885
	Slc7a8	17198.2	0.772532	0.31689	2.43785	0.0147748	0.210996			Melk	383.166	-0.920129	0.362092	-2.54115	0.0110488	0.176714
	Pwp1	2992.37	0.335547	0.137786	2.43527	0.0148805	0.211743			Cdca3	812.79	-0.819078	0.322659	-2.53852	0.0111321	0.177332
	Ifi44	4137.87	0.689495	0.283758	2.42987	0.0151043	0.213192			Rrm2	2678.12	-1.07955	0.426296	-2.5324	0.0113284	0.179736
	Ankrd37	397.125	0.816187	0.338665	2.41001	0.015952	0.219429			Enpp1	3876.51	0.463878	0.18518	2.50501	0.0122447	0.189167
	Tnfaip3	12619.7	0.329423	0.137014	2.4043	0.0162033	0.221432			Nop58	2276.51	0.509302	0.204661	2.48851	0.0128281	0.19589
	Elk3	5754.28	0.32627	0.136883	2.38357	0.0171454	0.228981			Clstn1	4295.69	-0.577201	0.234835	-2.4579	0.0139751	0.206206
	Acp2	21109.9	0.239977	0.101079	2.37415	0.0175895	0.231982			Jun	15352.6	0.392216	0.159613	2.4573	0.0139987	0.206224
	Vcam1	162.253	-1.0432	0.440804	-2.36658	0.0179535	0.23475			Pbk	545.366	-1.16132	0.475296	-2.44336	0.0145514	0.209985
	Slc31a1	6679.08	0.310412	0.132013	2.35138	0.018704	0.24029			Brip1	394.19	-1.08895	0.448151	-2.42986	0.0151046	0.213192
	Ppfibp2	3302.4	0.400465	0.170858	2.34385	0.0190861	0.243339			Jarid2	3094.03	0.432216	0.178151	2.42612	0.015261	0.214238
	Tap2	3938.88	0.37142	0.161028	2.30656	0.0210791	0.256473			Tacc3	1392.97	-0.481106	0.198419	-2.4247	0.015321	0.214548
	Ifitm6	103.187	1.10437	0.47993	2.30111	0.0213853	0.257827			Snn	1441.76	0.351579	0.145251	2.42049	0.0154998	0.216098
	Dtx3l	4224.73	0.42727	0.186203	2.29465	0.0217534	0.259699			Ddhd1	4253.47	0.428023	0.177332	2.41369	0.0157921	0.218256
	Ifi204	9299.84	0.45578	0.199663	2.28274	0.0224455	0.261967			Irf4	151.959	0.797174	0.331913	2.40176	0.0163165	0.222022
	Oas3	7767.05	0.467167	0.204807	2.28101	0.0225479	0.262662			Sult1a1	231.387	-1.00691	0.420826	-2.39269	0.0167251	0.225744
	Abcc5	14784.9	0.504329	0.22329	2.25863	0.0239066	0.269075			Il7r	51461.1	0.200735	0.0840411	2.38853	0.0169159	0.227447
	Vamp2	1813.23	-0.570778	0.252807	-2.25776	0.0239608	0.26937			Acap1	281.27	0.60742	0.256987	2.36362	0.0180971	0.235352
	Ifi35	1334.65	0.470085	0.208606	2.25346	0.0242304	0.271268			Cracr2b	1600.97	-0.567656	0.242241	-2.34335	0.0191113	0.243339
	Trim30a	8506.98	0.37047	0.165683	2.23602	0.0253507	0.278086			Cnrip1	2075.81	-0.630832	0.269324	-2.34228	0.0191665	0.243471
	Trim30d	1355.99	0.441729	0.197484	2.23678	0.0253005	0.278086			Racgap1	983.585	-0.936801	0.400861	-2.33697	0.0194406	0.245417
	Glrx	6024.66	0.515558	0.233909	2.20409	0.0275178	0.28964			Ralgds	2038.04	0.792729	0.339534	2.33475	0.0195562	0.246449
	Sp100	6459.19	0.237972	0.108691	2.18943	0.0285657	0.294876			Wsb2	26678.2	0.241934	0.103677	2.33354	0.0196201	0.246665
	Dusp2	658.844	0.451471	0.207966	2.17088	0.02994	0.301901			Tmtc4	480.235	-0.405344	0.174029	-2.32917	0.0198502	0.248586
	Gadd45b	4778.33	0.441502	0.204897	2.15476	0.0311809	0.309542			Ect2	581.298	-1.02515	0.4409	-2.32513	0.0200649	0.249841
	Adar	6373.52	0.415741	0.193622	2.14718	0.031779	0.312202			Vcl	12935.4	0.359906	0.155405	2.31592	0.0205626	0.253494
	Dcn	480.998	-0.846157	0.396822	-2.13233	0.0329794	0.319181			Fus	9755.46	0.323118	0.139546	2.31549	0.020586	0.253585
	Emilin2	13281.5	0.374776	0.176451	2.12397	0.0336727	0.32179			Fkbp9	2199.69	-0.35175	0.152079	-2.31294	0.020726	0.254716
	Batf	352.398	0.483617	0.228401	2.11741	0.0342254	0.32465			Rrp15	811.172	0.697984	0.303529	2.29956	0.021473	0.258243
	Hck	7585.67	0.320502	0.151769	2.11177	0.0347058	0.327764			Pa2g4	6086.54	0.374031	0.162841	2.29691	0.0216241	0.258937
	St3gal3	1466.98	-0.347285	0.166008	-2.09198	0.0364403	0.33536			Pde1c	407.711	-1.16728	0.509869	-2.28937	0.0220578	0.260782
	Slfn10-ps	1601.23	0.501808	0.241236	2.08015	0.0375115	0.339717			Mgll	8504.89	0.55058	0.241001	2.28456	0.0223388	0.261967
	Plpp3	6908.14	0.503653	0.242281	2.0788	0.0376358	0.340051			Ndc80	601.073	-0.681129	0.299528	-2.27401	0.0229655	0.264474
	Pirb	31381.6	-0.254932	0.122959	-2.07331	0.0381435	0.342354			Egr1	492.572	0.657055	0.291289	2.25568	0.0240905	0.270311
	Ninj1	20659.4	0.360603	0.17399	2.07255	0.0382145	0.342354			Kif4	455.536	-1.04197	0.463575	-2.24769	0.024596	0.273552
	Enpp4	845.358	0.330861	0.159799	2.07048	0.0384073	0.342728			Kif20a	1091.85	-0.865849	0.385758	-2.24454	0.0247978	0.274608
	Klra2	170.723	0.798343	0.38616	2.06739	0.0386977	0.344544			Rbm12	2799.2	0.426382	0.189973	2.24444	0.0248043	0.274608
	Epsti1	2406.7	0.351514	0.170144	2.06598	0.0388308	0.344762			Ccnf	694.45	-0.552732	0.247249	-2.23553	0.0253824	0.27812
	Gpr85	633.801	0.368928	0.17912	2.05967	0.0394305	0.347453			Large1	5657.5	-0.466033	0.208878	-2.23113	0.0256726	0.280332
	Ikbke	8200.56	0.384751	0.187446	2.0526	0.0401114	0.350638			Cyp39a1	51.4337	-1.67066	0.751422	-2.22334	0.0261931	0.283138
	Ccdc28b	264.994	-0.633997	0.309486	-2.04855	0.0405065	0.352344			Gnb4	3428.46	-0.376025	0.169733	-2.21539	0.0267333	0.286201
	1110008P14Rik	1577.06	-0.483371	0.237148	-2.03827	0.0415231	0.356856			Amotl1	121.929	-1.60863	0.727188	-2.21213	0.0269578	0.286863
	Cx3cr1	164.079	-0.979044	0.480211	-2.03878	0.041472	0.356856			Dhfr	721.187	-0.717069	0.32463	-2.20888	0.0271827	0.287842
	Pdgfrb	157.499	-1.25382	0.615783	-2.03614	0.0417359	0.357324			Stmn1	1973.32	-0.679361	0.308257	-2.20387	0.0275332	0.28964
	Helz2	5906.04	0.823484	0.407288	2.02187	0.0431895	0.365111			Irs2	1575.75	-0.598369	0.272156	-2.19862	0.0279047	0.292042
	Siglec1	27139.2	0.844989	0.419727	2.01319	0.0440947	0.368991			Ncaph	739.044	-0.994335	0.453399	-2.19307	0.0283025	0.293665
	Gbp3	794.289	0.753899	0.375325	2.00866	0.0445733	0.370845			Serpinb6b	4507.78	-0.711623	0.324939	-2.19002	0.0285228	0.294876
	Osbpl3	1325.32	0.329387	0.164724	1.99963	0.0455402	0.37489			Dlgap5	627.401	-0.907672	0.415527	-2.18439	0.0289337	0.297007
	Samsn1	799.914	0.406659	0.205539	1.9785	0.047872	0.383799			Cast	13476.2	-0.219594	0.101247	-2.16889	0.0300913	0.302203
	AW011738	74.4159	-1.1256	0.569302	-1.97715	0.0480245	0.384633			Nusap1	701.444	-0.808897	0.374272	-2.16125	0.0306758	0.305809
	Cd14	24861.2	-0.835918	0.424492	-1.96922	0.0489279	0.3877			Cyp27a1	1064.77	-0.418885	0.19453	-2.15332	0.0312933	0.310036
	Cd300lf	9424.69	0.675928	0.345127	1.95849	0.0501721	0.393295			Sft2d2	9372.08	-0.406338	0.18886	-2.15154	0.031434	0.310349
	Mvd	1969.68	0.357276	0.186146	1.91933	0.0549426	0.413482			S100a6	8075.34	-0.72591	0.337792	-2.14899	0.0316355	0.311177
	Hspa1a	1137.53	-0.330029	0.171966	-1.91916	0.0549646	0.413482			Nek2	457.083	-0.819483	0.382621	-2.14176	0.0322128	0.314807
	Stx11	945.653	0.49345	0.25772	1.91468	0.0555334	0.415582			Gpr183	3112.98	0.427602	0.200783	2.12967	0.0331987	0.319812
	Slx4ip	1069.6	0.322888	0.169061	1.90988	0.056148	0.41684			Atic	5926.5	0.258563	0.12145	2.12897	0.033257	0.319985
	Htra2	4692.33	0.238085	0.126375	1.88396	0.0595698	0.430781			Kif11	855.674	-1.01747	0.479082	-2.12379	0.0336879	0.32179
	Rhov	3884.03	0.540306	0.290181	1.86196	0.0626087	0.441097			Cenpi	450.71	-0.864467	0.408608	-2.11564	0.0343756	0.325614
	Gdap10	229.84	1.07401	0.578776	1.85566	0.0635015	0.444231			Cass4	281.29	0.769881	0.364903	2.10983	0.0348733	0.328776
	Morc3	5731.24	0.240193	0.13012	1.84593	0.0649021	0.449679			Lbh	2629.49	-0.389874	0.184922	-2.10831	0.035004	0.329207
	Pbxip1	7058.29	-0.209444	0.113457	-1.84602	0.0648891	0.449679			Cpeb1	1009.35	-0.324814	0.154173	-2.10681	0.0351339	0.329902
	Cflar	7428.1	0.345929	0.188421	1.83594	0.0663667	0.453087			Tmem202	482.059	-0.499958	0.237678	-2.10351	0.0354211	0.330583
	Gbp7	1323.32	0.357749	0.195533	1.82961	0.0673079	0.455203			Ch25h	20.4825	-2.05445	0.978755	-2.09904	0.0358132	0.332872
	Plpp1	173.762	-0.716692	0.392087	-1.82789	0.0675656	0.455974			Wtip	231.174	-0.479301	0.228785	-2.09499	0.036172	0.334107
	Dnajc18	1783.05	-0.260525	0.143282	-1.81827	0.0690235	0.459688			Tk1	536.315	-0.841292	0.401475	-2.09551	0.0361261	0.334107
	Irgm2	1354.28	0.362367	0.199276	1.81841	0.0690009	0.459688			Kank2	581.472	-0.409176	0.195674	-2.09111	0.0365179	0.335686
	Hif1a	10498.8	0.192976	0.106383	1.81398	0.0696804	0.462767			Mad2l1	1417.7	-0.572038	0.274613	-2.08307	0.037245	0.33921
	Wipi1	1061.52	-0.440549	0.243205	-1.81143	0.0700744	0.463114			Cd300lb	32869.9	0.2478	0.119133	2.08002	0.0375235	0.339717
	H2-Q5	296.506	0.994382	0.549834	1.80851	0.0705269	0.463725			Cbx5	2979.37	-0.545921	0.262465	-2.07997	0.0375282	0.339717
	Lst1	705.064	-0.735346	0.408055	-1.80208	0.071533	0.467432			Npepl1	4233.2	0.219006	0.105457	2.07673	0.037826	0.340799
	Ctsc	10298.1	0.235323	0.130988	1.79653	0.0724105	0.470021			Slc38a2	2993.91	-0.411848	0.198879	-2.07085	0.038373	0.342615
	Pstpip2	2408.97	0.298727	0.167745	1.78085	0.0749375	0.477301			Dscc1	118.188	-1.3161	0.637392	-2.06483	0.0389393	0.345453
	Spic	58.2689	1.52254	0.8563	1.77805	0.0753958	0.478941			Tacc2	1120.09	-0.440127	0.213302	-2.0634	0.0390746	0.345958
	Pag1	2562.58	0.411112	0.23254	1.76792	0.0770741	0.483534			Spc25	823.241	-0.608098	0.294803	-2.06273	0.0391385	0.346138
	Ctu1	454.105	0.480748	0.272572	1.76375	0.0777747	0.484905			Capn2	15933.8	0.249504	0.121162	2.05925	0.03947	0.347453
	B4galnt2	167.882	0.520626	0.295833	1.75986	0.0784307	0.486338			Kif23	870.767	-0.81712	0.397162	-2.0574	0.039648	0.348507
	Msr1	81854.6	0.378249	0.215726	1.75338	0.0795372	0.488555			Dkc1	902.081	0.530945	0.26125	2.03233	0.0421205	0.359099
	Ddx58	4251.5	0.323113	0.184953	1.747	0.0806378	0.491321			Ccne2	440.552	-1.23566	0.60843	-2.0309	0.0422648	0.359943
	Slpi	237.685	-0.887191	0.5091	-1.74266	0.0813922	0.49402			Bub1	791.268	-0.803089	0.396406	-2.02593	0.0427724	0.363449
	Vav1	11398.8	0.301979	0.173547	1.74004	0.0818511	0.495899			Pclaf	964.798	-0.95169	0.470915	-2.02094	0.0432859	0.365111
	Hdac9	281.395	-1.27378	0.736031	-1.7306	0.0835223	0.501387			Ptpro	2857.2	-0.203911	0.102019	-1.99875	0.0456355	0.37489
	Jag1	1410.23	0.654735	0.381488	1.71626	0.0861138	0.507722			Tcf19	453.274	-0.906856	0.455224	-1.99211	0.0463589	0.377002
	Sell	81.8153	0.883345	0.514914	1.71552	0.0862499	0.507959			Lifr	217.127	-0.57418	0.288207	-1.99225	0.0463437	0.377002
	Icam1	5628.7	0.467224	0.27364	1.70744	0.0877404	0.511842			Itgb3	1357.64	-0.482673	0.244329	-1.9755	0.0482115	0.385741
	Gm6377	1617.36	0.317651	0.18602	1.70762	0.0877063	0.511842			E2f7	181.013	-1.53602	0.778514	-1.97301	0.0484943	0.386615
	Amn1	382.95	-0.498554	0.29314	-1.70074	0.0889926	0.513179			Mettl7a1	6964.62	-0.220822	0.111999	-1.97165	0.0486499	0.386713
	Zfp52	887.362	0.377082	0.221552	1.70201	0.0887541	0.513179			Gatad2a	6623.94	0.473453	0.240647	1.96742	0.0491351	0.388236
	Icosl	36.427	-1.61655	0.955551	-1.69174	0.0906949	0.517241			Gpr65	4533.4	0.358918	0.182871	1.96269	0.0496826	0.391392
	Sema4a	2429.51	0.376914	0.223445	1.68683	0.0916354	0.518895			Rad51ap1	359.431	-0.761905	0.389745	-1.95488	0.0505968	0.395452
	Acss2	1944.02	0.321363	0.190726	1.68495	0.0919988	0.52019			Stk11ip	3377.47	-0.471343	0.241862	-1.94881	0.0513182	0.398459
	Ccnd2	382.274	-1.25826	0.749177	-1.67952	0.0930505	0.522349			D17H6S56E-5	1287.56	-0.589249	0.304735	-1.93365	0.0531567	0.405725
	Epb41l3	417.246	-0.412351	0.245687	-1.67836	0.0932769	0.522574			Knop1	8613.26	0.356192	0.185361	1.92161	0.0546543	0.412879
	Skil	6155.18	0.490123	0.292833	1.67373	0.0941839	0.525113			Gamt	997.427	-0.348002	0.1824	-1.9079	0.0564039	0.417789
	Irf9	3391.57	0.171505	0.103873	1.6511	0.0987173	0.534921			Npl	665.19	0.463423	0.242995	1.90713	0.0565032	0.418135
	Cd69	84.3744	0.904648	0.548552	1.64916	0.0991159	0.536524			Gins2	809.064	-0.427491	0.2244	-1.90504	0.0567743	0.419163
	Eva1b	187.684	-0.579991	0.352753	-1.64418	0.100138	0.539386			Tpm1	9917.93	-0.251021	0.131936	-1.9026	0.0570926	0.421121
	Nmi	937.387	0.502321	0.306594	1.6384	0.101339	0.541806			Map6	956.376	-0.426247	0.224848	-1.89571	0.0579986	0.423981
	Znfx1	15718.3	0.499187	0.304505	1.63934	0.101142	0.541806			Rad54l	756.57	-0.540463	0.285268	-1.89458	0.0581484	0.423981
	Trim6	196.135	0.507622	0.313385	1.6198	0.105275	0.547523			Gpc1	9926.59	0.400511	0.21251	1.88467	0.0594744	0.430288
	Tnf	1503.62	0.546284	0.337768	1.61733	0.105806	0.547523			H2-DMa	1435.16	0.35016	0.186494	1.87759	0.0604369	0.434281
	Zcchc4	1353.83	0.240483	0.148851	1.6156	0.106181	0.548152			Top2a	3841.39	-0.819328	0.437001	-1.87489	0.0608079	0.435762
	Slc6a12	90.5225	-0.854133	0.529175	-1.61408	0.106509	0.548721			Stil	264.711	-0.85026	0.453911	-1.87319	0.0610423	0.436615
	Rffl	1903.71	0.350313	0.218399	1.60401	0.108713	0.553352			Aspm	379.256	-1.09602	0.587282	-1.86626	0.0620055	0.439187
	Pttg1	369.774	-0.568534	0.355034	-1.60135	0.109299	0.553419			Clspn	737.518	-0.899711	0.484416	-1.85731	0.063267	0.443343
	Vps37a	3942.14	0.296943	0.186252	1.59431	0.110866	0.557882			Cdca8	836.185	-0.388759	0.210604	-1.84592	0.0649039	0.449679
	Cd302	5607.28	-0.362917	0.228264	-1.5899	0.111857	0.560734			Ncapg2	2012.36	-0.381227	0.206624	-1.84503	0.0650332	0.449945
	Sla	3731.58	0.27939	0.175992	1.58752	0.112396	0.56217			BC005537	49391.4	0.380507	0.20639	1.84363	0.0652369	0.450217
	Ankrd33b	878.94	-0.310821	0.196442	-1.58225	0.113592	0.564791			Dusp3	26423.7	-0.202005	0.109621	-1.84276	0.0653646	0.450714
	Ifitm3	13065.7	0.545083	0.3454	1.57812	0.114538	0.566082			Prrg1	220.467	-0.649593	0.353084	-1.83977	0.0658017	0.451756
	Stat2	5747.88	0.300175	0.190389	1.57664	0.114877	0.566391			Ap3d1	18320.1	0.313839	0.170983	1.83549	0.0664324	0.453146
	Ptges	593.297	-0.382355	0.24298	-1.57361	0.115579	0.567244			Fbxo5	465.201	-0.63146	0.344139	-1.8349	0.0665209	0.453242
	Neu1	10052.4	0.280779	0.180233	1.55786	0.119265	0.574458			Hnmt	2098.89	-0.469529	0.256298	-1.83197	0.0669562	0.453986
	Fabp7	5325.91	0.519862	0.334392	1.55465	0.12003	0.575529			Cluh	6715.9	0.469542	0.257639	1.82248	0.0683819	0.458948
	Syt11	2196.16	-0.244585	0.157913	-1.54886	0.121416	0.577461			Ak8	1598.08	-0.464598	0.255222	-1.82037	0.0687027	0.459262
	Hmgn3	288.461	-0.51471	0.333016	-1.5456	0.1222	0.578583			Phactr2	2605.84	-0.498314	0.273828	-1.81981	0.0687886	0.459262
	Ddx60	2302.33	0.300346	0.194866	1.54129	0.123246	0.579547			Il1rl1	235.933	-0.898424	0.494145	-1.81814	0.069043	0.459688
	Vegfa	1956.23	0.404515	0.263964	1.53246	0.125409	0.584358			Erdr1	904.445	0.617736	0.342698	1.80257	0.0714563	0.467323
	Rras	1727.73	-0.311566	0.203634	-1.53003	0.12601	0.585505			Ube2c	678.456	-0.767464	0.426826	-1.79807	0.0721659	0.46935
	Tspan3	4884.45	-0.253504	0.165676	-1.53012	0.125987	0.585505			Uhrf1	1354.76	-0.796552	0.443671	-1.79537	0.0725955	0.470722
	Rnf213	16806.6	0.549219	0.359244	1.52882	0.126309	0.585883			Gmpr	568.857	-0.493287	0.275138	-1.79287	0.0729935	0.472122
	Ncf1	12107.9	-0.483737	0.316827	-1.52682	0.126807	0.58668			Mocos	9441	-0.146346	0.0822519	-1.77924	0.0752003	0.478591
	Clec4e	3532.66	1.0115	0.663329	1.52489	0.127287	0.58668			Tpx2	1786.65	-0.426962	0.241977	-1.76447	0.0776529	0.484905
	Arl6	345.084	-0.5313	0.35148	-1.51161	0.130633	0.592515			Cenph	229.442	-0.865105	0.49164	-1.75963	0.0784704	0.486338
	P2ry13	76.1093	-0.875271	0.580431	-1.50797	0.131563	0.594696			Clec5a	4367.04	0.380411	0.216773	1.75488	0.0792792	0.487919
	Cxcl1	88.4354	1.05142	0.701332	1.49917	0.133828	0.597645			St3gal4	2789.92	-0.20812	0.118767	-1.75234	0.0797148	0.489264
	Zbtb7b	6129.74	0.264554	0.177031	1.4944	0.135072	0.599193			Rcbtb2	4941.27	-0.368839	0.211002	-1.74804	0.0804574	0.491321
	Sgk1	30548.1	0.532748	0.356992	1.49233	0.135614	0.599849			Fyn	2695.54	-0.236628	0.135651	-1.74438	0.0810923	0.492954
	Ncor1	10779.9	0.273531	0.183887	1.48749	0.136885	0.604288			Abcg1	28916.9	-0.259128	0.148679	-1.74287	0.0813567	0.49402
	Fcho1	828.413	0.414914	0.279117	1.48652	0.137141	0.604914			Iqgap3	830.836	-0.820399	0.476375	-1.72217	0.0850388	0.504572
	Dgat2	236.413	-0.663306	0.446479	-1.48564	0.137375	0.605448			Csad	955.83	-0.402011	0.233407	-1.72236	0.085005	0.504572
	Pfkfb3	9136	0.310951	0.209634	1.48331	0.137993	0.606219			Lat	4460.47	0.294533	0.171633	1.71606	0.0861516	0.507757
	Car13	3732.03	0.154585	0.104536	1.47878	0.1392	0.608417			Rilp	453.315	-0.50135	0.292809	-1.71221	0.086858	0.510722
	Tmem140	4172.14	-0.289936	0.19619	-1.47783	0.139452	0.608878			Rrm1	3892.36	-0.401176	0.234401	-1.71149	0.0869899	0.5108
	Herc6	2659.78	0.314958	0.21324	1.47701	0.139673	0.609408			Birc5	675.203	-0.699004	0.408803	-1.70988	0.0872879	0.511053
	Cxcl2	187.523	0.989661	0.673735	1.46892	0.141855	0.614176			Ccnb2	554.779	-0.62573	0.36707	-1.70466	0.088258	0.512374
	Sod2	5734.42	0.43528	0.299589	1.45292	0.146245	0.622558			Crem	813.652	-0.623309	0.366553	-1.70046	0.0890446	0.513179
	Fcgr4	4684.02	0.25078	0.172989	1.44969	0.147145	0.623391			Papss2	2984.13	0.350455	0.206183	1.69973	0.0891821	0.513392
	Aoah	1819.57	0.207913	0.14346	1.44927	0.147263	0.623391			Vkorc1	1013.73	-0.373835	0.220342	-1.69661	0.0897703	0.515198
	Npy	5393.65	-0.361948	0.250019	-1.44768	0.147707	0.62394			Klf9	6080.18	-0.352445	0.208078	-1.69381	0.0903007	0.516665
	Cfb	1522	0.432711	0.30054	1.43978	0.14993	0.628882			Ptpre	13893.6	0.183413	0.108381	1.69231	0.0905875	0.516815
	Prag1	549.487	0.443264	0.309206	1.43356	0.151699	0.629586			Cdca2	325.767	-0.7977	0.472418	-1.68855	0.091306	0.518304
	Saa3	1636.71	-0.535857	0.37268	-1.43785	0.150477	0.629586			Mfsd6	2023.24	-0.389274	0.231418	-1.68213	0.0925437	0.521413
	Gpd2	3839.51	0.260655	0.184002	1.41659	0.156604	0.637752			Ncapd2	1155.96	-0.56094	0.33661	-1.66644	0.0956264	0.527358
	Ptch1	661.661	-0.483437	0.343965	-1.40548	0.159878	0.641959			Zwilch	593.236	-0.670462	0.404106	-1.65912	0.0970911	0.530697
	Slc11a1	41100.1	0.219187	0.156397	1.40148	0.161071	0.643553			Bhlhe40	15241.7	0.199707	0.120449	1.65801	0.0973145	0.531129
	Jdp2	489.732	0.394848	0.282153	1.39941	0.16169	0.644827			Aurka	612.03	-0.554083	0.3347	-1.65546	0.097831	0.532665
	Htra1	749.171	0.536497	0.384418	1.39561	0.162833	0.647496			Mmp9	2012.38	0.244655	0.147921	1.65395	0.0981375	0.533894
	Nlrc5	1369.56	0.409201	0.294241	1.3907	0.164317	0.650512			Rassf8	6912.92	0.264783	0.160101	1.65385	0.0981577	0.533894
	Ggta1	12531	0.199941	0.144381	1.38482	0.166107	0.653622			Ephx1	4738.48	-0.176817	0.106998	-1.65252	0.0984296	0.534421
	Sipa1l1	2114.41	0.219614	0.160464	1.36862	0.171119	0.660535			E2f8	625.89	-0.772637	0.468003	-1.65092	0.0987543	0.534939
	Slc43a3	359.235	-0.481871	0.352621	-1.36654	0.171769	0.661318			Dpp7	7143.74	-0.220502	0.133771	-1.64835	0.0992807	0.536691
	Slamf6	182.562	0.687079	0.503936	1.36342	0.172749	0.662677			Rad51	538.085	-0.675575	0.413182	-1.63505	0.102038	0.542933
	Sash1	17628.9	0.221528	0.16274	1.36124	0.173439	0.663656			Rnf144b	3440.71	-0.289622	0.177295	-1.63356	0.102352	0.543831
	Gm11772	22.3939	-1.41526	1.04527	-1.35397	0.175747	0.667013			Mcm5	2205.68	-0.499595	0.30672	-1.62883	0.103348	0.545919
	Lrrc8c	3179.07	0.225656	0.166768	1.35312	0.176018	0.667013			Serbp1	17242.3	0.342996	0.210678	1.62806	0.103513	0.545951
	Nfxl1	1263.32	0.250963	0.185777	1.35089	0.176732	0.668252			Tox2	33.9323	-1.30844	0.804826	-1.62575	0.104004	0.546579
	Mcemp1	294.736	0.541707	0.401084	1.35061	0.176822	0.668284			F2rl2	101.677	-1.01252	0.6238	-1.62316	0.104556	0.547365
	Mitd1	746.984	0.295002	0.218786	1.34836	0.177543	0.669089			Cdkn3	108.864	-1.04833	0.647161	-1.61989	0.105256	0.547523
	Ralgps1	691.979	0.315323	0.234373	1.34538	0.178501	0.669236			Mis18a	807.242	-0.377019	0.23282	-1.61936	0.105369	0.547523
	Fabp3	909.923	-0.315351	0.236356	-1.33422	0.182132	0.670997			Kntc1	678.455	-0.936634	0.581315	-1.61123	0.107129	0.549358
	Gm20559	3416.95	0.222422	0.165909	1.34062	0.180043	0.670997			Zfp36l1	2557.88	-0.412368	0.256747	-1.60612	0.108247	0.551879
	Tmem119	606.825	0.420828	0.316735	1.32864	0.183967	0.673624			Fcrls	298.948	-1.02399	0.639061	-1.60234	0.109081	0.553352
	Acsl1	4798.92	0.314303	0.236994	1.3262	0.184772	0.67455			Mcm7	1712.09	-0.510515	0.318695	-1.60189	0.109179	0.553419
	Rab32	3818.53	0.263903	0.19931	1.32409	0.185474	0.675071			Eef1a2	2111.41	-0.343787	0.214725	-1.60105	0.109365	0.553419
	Lrp8	373.765	0.48795	0.369174	1.32173	0.186257	0.675617			Macrod1	541.501	-0.335081	0.209501	-1.59943	0.109726	0.554429
	Pten	8672.66	0.198317	0.150212	1.32025	0.186753	0.676108			Ttk	376.238	-0.774215	0.486847	-1.59026	0.111776	0.560504
	Slfn2	10308.6	0.35672	0.271777	1.31255	0.189336	0.679024			Ctsk	4053.72	0.337189	0.212498	1.58679	0.112561	0.562306
	Rrad	33.3383	-1.04422	0.796431	-1.31112	0.189817	0.67936			Ggact	139.106	-1.01844	0.642423	-1.58532	0.112894	0.563088
	Slc25a12	2980.39	0.199566	0.15313	1.30325	0.192489	0.682771			Rgs2	18459.2	-0.352311	0.222297	-1.58487	0.112997	0.563191
	Glis3	130.641	-1.09584	0.842038	-1.30141	0.193117	0.684214			Cenpm	96.2799	-1.075	0.681354	-1.57774	0.114625	0.566082
	Tdrd7	4448.77	0.17475	0.134324	1.30095	0.193274	0.684331			Pkmyt1	369.681	-0.591646	0.375099	-1.57731	0.114725	0.566221
	Jak2	5320.75	0.209079	0.161462	1.29491	0.19535	0.687844			Ap2m1	21991.1	0.146475	0.0929601	1.57568	0.1151	0.566609
	Ssh1	3623.19	0.284066	0.221525	1.28232	0.199729	0.693415			Tmem176a	137.813	-1.23346	0.786067	-1.56915	0.116612	0.569635
	Nol4l	1384.41	0.300109	0.234931	1.27744	0.201448	0.695274			Rfc5	1419.66	-0.303776	0.19373	-1.56804	0.116871	0.570047
	Acp5	27755	0.214161	0.16787	1.27576	0.202042	0.696113			Pros1	5784.96	-0.352255	0.22472	-1.56753	0.116991	0.570134
	Exoc3l4	254.961	0.511995	0.401779	1.27432	0.20255	0.696349			Dlg3	4002.6	-0.419496	0.268002	-1.56527	0.117519	0.571333
	Hcar2	60.8027	0.620782	0.489914	1.26712	0.205111	0.699454			Ptger4	1742.85	0.317316	0.202834	1.56441	0.11772	0.571527
	Serf1	119.051	-0.735541	0.580697	-1.26665	0.20528	0.69967			Rhoh	1204.82	0.296889	0.190193	1.56099	0.118527	0.573002
	Acod1	4974.28	1.26116	0.999218	1.26215	0.206895	0.701769			Cdca5	398.462	-0.652329	0.419274	-1.55585	0.119743	0.575529
	Nos2	20.9864	1.85511	1.48766	1.247	0.212396	0.705663			Fgd4	18190.7	0.41163	0.264648	1.55539	0.119854	0.575529
	Ms4a6d	15995.6	0.197399	0.159518	1.23747	0.215912	0.708514			Dab2ip	197.065	-0.961853	0.619261	-1.55323	0.120369	0.575752
	Pdlim7	373.716	-0.371724	0.301419	-1.23325	0.217484	0.710126			Slc38a9	2773.46	-0.200074	0.128889	-1.55229	0.120593	0.576302
	Slc7a11	4158.06	0.365079	0.296846	1.22986	0.218749	0.710799			Tpcn2	10622.9	0.292269	0.188822	1.54785	0.121658	0.577637
	Gas7	9054.5	-0.268543	0.218814	-1.22726	0.219723	0.712753			Tlr4	9211.15	0.274675	0.17753	1.5472	0.121814	0.577788
	Ppp1r12b	2095.84	0.498405	0.408522	1.22002	0.222457	0.716651			Pdp1	4531.36	-0.201487	0.130644	-1.54226	0.12301	0.579511
	Mxd1	748.429	-0.312686	0.256364	-1.21969	0.222581	0.716754			Parpbp	180.962	-0.826163	0.537201	-1.5379	0.124072	0.582031
	Batf2	328.523	0.333445	0.275457	1.21052	0.226081	0.720648			Slc12a7	3975.61	0.471501	0.308212	1.5298	0.126067	0.585505
	Prdx5	12307.1	-0.361799	0.29865	-1.21145	0.225724	0.720648			Dcstamp	987.457	-0.367013	0.240705	-1.52474	0.127323	0.58668
	Psmb8	5662.66	0.30925	0.256661	1.20489	0.228244	0.724102			Gls	9520.34	0.26892	0.176565	1.52307	0.127741	0.586782
	Mrpl45	1479.55	0.292222	0.24401	1.19759	0.231078	0.727001			Prkar1b	208.24	0.495918	0.328178	1.51113	0.130756	0.592907
	Wfdc17	4009.23	-0.456992	0.381847	-1.19679	0.231388	0.727546			Rbms1	16089.1	0.273093	0.180806	1.51042	0.130936	0.593552
	Snx10	8572.92	0.221118	0.185324	1.19314	0.232813	0.728238			Eme1	222.257	-0.513377	0.341082	-1.50514	0.132287	0.595233
	Stra6l	4314.98	0.243995	0.204895	1.19083	0.23372	0.728614			Mgst3	1765.83	-0.436577	0.290143	-1.5047	0.132401	0.595271
	Tnfrsf1b	86144.1	0.244653	0.206181	1.1866	0.235387	0.73028			Ung	258.595	-0.552339	0.367188	-1.50424	0.132519	0.595555
	Il15ra	281.3	0.268817	0.227876	1.17966	0.238134	0.734207			Srsf2	14419.3	0.228921	0.152711	1.49905	0.133861	0.597645
	Hmox1	41154.3	2.1266	1.81498	1.1717	0.241319	0.737439			Trim2	224.111	-0.582407	0.38858	-1.49881	0.133923	0.597702
	Marco	620.424	-0.304736	0.260018	-1.17198	0.241204	0.737439			Frmd6	677.787	-0.314085	0.209791	-1.49713	0.134358	0.59798
	Rnf144a	63.7998	-0.883396	0.756937	-1.16707	0.243184	0.739857			Chtf18	239.23	-0.652761	0.436612	-1.49506	0.134899	0.598853
	Peli1	3192	0.160197	0.137497	1.16509	0.243981	0.741078			Hebp2	310.068	-0.439369	0.294159	-1.49364	0.135269	0.599367
	Dmxl2	7779.14	0.279034	0.240594	1.15977	0.246141	0.742571			Hbegf	552.314	-0.45389	0.305793	-1.4843	0.137728	0.605739
	Vcan	214.036	-0.504445	0.434916	-1.15987	0.246103	0.742571			Itgax	115637	-0.337092	0.227499	-1.48173	0.138412	0.606898
	Susd2	21.3131	-1.55653	1.34411	-1.15804	0.246849	0.742889			Asf1b	887.126	-0.486	0.328178	-1.48091	0.138631	0.607268
	Nt5c3	1931.94	0.288513	0.249776	1.15509	0.248055	0.744861			Mcm4	2785.55	-0.335899	0.227652	-1.47549	0.140081	0.610584
	Hspb6	149.96	-0.390137	0.338061	-1.15404	0.248483	0.744875			Fgd6	4437.48	0.447271	0.30376	1.47245	0.140899	0.612302
	D16Ertd472e	174.33	0.328463	0.284921	1.15282	0.248984	0.744875			Mybl2	312.775	-0.826474	0.561948	-1.47073	0.141364	0.613649
	Tmem263	690.246	-0.457469	0.396964	-1.15242	0.249149	0.744875			Gar1	535.662	0.389437	0.265367	1.46754	0.14223	0.614176
	Nod1	2276.61	0.307707	0.267059	1.1522	0.249237	0.744875			Ncapg	600.653	-0.630922	0.430222	-1.4665	0.142512	0.614589
	Cpd	25158.7	0.236824	0.205798	1.15076	0.249832	0.745005			Pdlim5	5574.3	-0.259566	0.177034	-1.4662	0.142595	0.614618
	Per2	462.465	-0.379993	0.330529	-1.14965	0.250287	0.745598			Armc6	734.871	0.298736	0.203961	1.46467	0.143011	0.61591
	Eif2ak2	4990.12	0.228527	0.199072	1.14796	0.250984	0.746372			Deptor	1676.39	-0.37189	0.255675	-1.45454	0.145796	0.622161
	Vash1	226.374	0.766517	0.677837	1.13083	0.258128	0.75534			Igf1	54783.1	-0.33944	0.233715	-1.45237	0.146399	0.622726
	Gypc	1554.35	0.262814	0.233185	1.12706	0.259718	0.755859			Tmem126b	1188.38	0.228818	0.157765	1.45037	0.146957	0.62309
	Irf7	8879.57	0.384799	0.345022	1.11529	0.264726	0.760206			Padi2	1423.26	-0.373125	0.25744	-1.44937	0.147235	0.623391
	Mthfr	3478.43	0.263608	0.236855	1.11295	0.265728	0.761294			St6gal1	5391.37	-0.240081	0.165958	-1.44664	0.147998	0.62482
	Lpcat2	1744.97	-0.365691	0.329184	-1.1109	0.26661	0.762697			Rin2	31449.9	0.135522	0.0939129	1.44306	0.149004	0.627092
	Me1	242.863	-0.465687	0.420069	-1.1086	0.267605	0.763363			Rnf150	3861.48	-0.292921	0.205009	-1.42882	0.153056	0.63229
	Prkar2b	2686.01	-0.155586	0.140904	-1.1042	0.269508	0.765861			Gcnt1	6688.77	0.295529	0.2073	1.42561	0.153981	0.633245
	Klhl5	4645.74	0.152297	0.138006	1.10356	0.269786	0.765906			Mfge8	43199.8	-0.262669	0.185399	-1.41678	0.156549	0.637752
	Gmfg	918.355	-0.364308	0.331044	-1.10048	0.271123	0.766722			Egr3	33.446	-1.43362	1.01317	-1.41498	0.157075	0.638763
	Slc16a3	5253.37	0.293942	0.267295	1.09969	0.271468	0.766722			Kti12	709.793	0.380338	0.268932	1.41426	0.157287	0.638863
	Gdi1	5581.26	-0.248441	0.228056	-1.08939	0.275983	0.771678			Myc	1695.99	0.314737	0.224335	1.40298	0.160623	0.642734
	Usb1	2910.18	0.203172	0.186431	1.0898	0.275802	0.771678			Prcp	6610.38	0.187475	0.133952	1.39957	0.161642	0.644827
	Il1rn	36248.6	0.200721	0.184887	1.08564	0.277637	0.773816			Aurkb	554.757	-0.477784	0.341795	-1.39787	0.162153	0.645762
	Tnfrsf21	10484.7	0.184209	0.170532	1.0802	0.280052	0.776268			Cks1b	688.787	-0.460039	0.330068	-1.39377	0.163388	0.648889
	Tnfsf9	35.978	0.65194	0.605033	1.07753	0.281245	0.777582			Olr1	812.741	1.10845	0.795661	1.39312	0.163582	0.649011
	Apbb3	321.476	-0.378065	0.352529	-1.07244	0.283524	0.779174			Socs6	7044.82	0.239324	0.171845	1.39267	0.16372	0.649179
	Ttc39b	2655.88	0.252498	0.236159	1.06919	0.284985	0.780563			Chek1	226.411	-0.799724	0.577703	-1.38432	0.166261	0.653755
	Syt7	14.4253	-1.26367	1.18162	-1.06944	0.28487	0.780563			Adamtsl5	2828.11	-0.244257	0.176856	-1.38111	0.167247	0.655788
	Zfp811	13.2593	-1.14061	1.06748	-1.06851	0.28529	0.780563			S100a1	11106.1	-0.391609	0.284235	-1.37777	0.168275	0.656882
	Rnd1	43.1658	-0.953591	0.894001	-1.06666	0.286127	0.780723			Eya1	227.258	0.49044	0.356151	1.37705	0.168495	0.656948
	Kctd1	223.908	-0.483405	0.454177	-1.06435	0.287168	0.782585			Far1	9178.52	0.268161	0.194926	1.37571	0.168912	0.657422
	Fbxl4	604.324	-0.286171	0.269379	-1.06233	0.288084	0.784051			Tbc1d16	670.255	-0.431478	0.314875	-1.37032	0.170588	0.660068
	Trim21	1522.44	0.121585	0.114576	1.06117	0.288613	0.78447			Cit	370.81	-0.67551	0.494564	-1.36587	0.17198	0.661499
	Prss46	604.099	0.386109	0.366775	1.05271	0.292472	0.785827			Mmp12	697541	-0.250119	0.183335	-1.36427	0.172482	0.662199
	Ctla2b	190.812	-0.887461	0.845744	-1.04932	0.294029	0.787668			Ccl7	302.477	0.531536	0.390526	1.36108	0.173489	0.663656
	Ndufaf3	615.394	-0.294355	0.280937	-1.04776	0.294749	0.788181			Map4k1	1833.62	0.262296	0.193391	1.3563	0.175004	0.666119
	Abcc4	2499.47	0.231981	0.22244	1.04289	0.296999	0.789985			Rasgrp3	556.807	-0.70608	0.52304	-1.34995	0.177031	0.668597
	Slc25a10	3308.36	0.176164	0.16908	1.0419	0.297459	0.790024			Angptl2	556.176	-0.428827	0.317829	-1.34924	0.177261	0.668734
	Clmp	971.938	-0.448359	0.430947	-1.0404	0.298152	0.790816			Pcyt1a	20282	-0.214203	0.159277	-1.34484	0.178676	0.669236
	Itgb8	368.762	-0.395807	0.381673	-1.03703	0.29972	0.791637			Dut	704.42	-0.482564	0.361606	-1.3345	0.182039	0.670997
	Rab27a	394.843	-0.321627	0.310653	-1.03533	0.300516	0.791778			L1cam	1107.53	-0.398689	0.298593	-1.33523	0.181803	0.670997
	Sephs2	6476.9	0.265978	0.256824	1.03564	0.30037	0.791778			Lmnb1	713.035	-0.345776	0.258691	-1.33664	0.18134	0.670997
	Inhba	766.505	-0.256868	0.24839	-1.03413	0.301075	0.791918			Cenpe	1225.79	-0.338815	0.253471	-1.3367	0.181321	0.670997
	Procr	1907.6	-0.22046	0.213213	-1.03399	0.301141	0.79192			Sord	2478.44	-0.142491	0.10669	-1.33556	0.181692	0.670997
	Pvr	1145.62	0.194905	0.189032	1.03107	0.302507	0.792677			Zfp395	3150.01	0.247847	0.185414	1.33672	0.181314	0.670997
	Adssl1	11065.6	-0.238373	0.23127	-1.03071	0.302676	0.792732			Pgp	1620.21	0.275041	0.207372	1.32631	0.184736	0.67455
	Acbd4	397.396	-0.351008	0.34077	-1.03004	0.302989	0.793082			Klhl23	50.07	-0.860358	0.652582	-1.31839	0.187373	0.676843
	Limd2	3272.02	-0.145934	0.142353	-1.02516	0.305289	0.794509			Car2	98.4129	0.628865	0.477378	1.31733	0.187728	0.677236
	Dnmt3l	17.1589	1.03873	1.01331	1.02509	0.30532	0.794509			Casp6	1030.24	-0.414682	0.315512	-1.31432	0.18874	0.678421
	Kbtbd7	1503.57	0.15266	0.149106	1.02384	0.305913	0.795023			Zfp101	328.888	-0.325752	0.247679	-1.31522	0.188436	0.678421
	Plac8	93.7266	0.875689	0.860325	1.01786	0.308745	0.796641			Spint2	41.7867	-0.995132	0.75737	-1.31393	0.188869	0.678577
	Acpp	155.654	-0.576355	0.566716	-1.01701	0.30915	0.796779			Dlgap4	6282.36	-0.122813	0.093815	-1.30909	0.190502	0.68044
	Anp32a	6275.36	-0.223695	0.221472	-1.01004	0.312478	0.799383			Smagp	502.684	-0.432762	0.330688	-1.30867	0.190645	0.680643
	Acyp2	109.038	-0.713543	0.709585	-1.00558	0.314619	0.800213			Mcm2	1566.03	-0.447858	0.34263	-1.30712	0.191173	0.681606
	Tmem178	816.115	0.180928	0.181549	0.99658	0.318968	0.802157			Naa50	19233.6	0.216272	0.16579	1.30449	0.192065	0.682367
	Nisch	18281.5	0.267344	0.268494	0.995715	0.319389	0.80244			Fam110b	548.249	0.23605	0.180868	1.30509	0.191862	0.682367
	Cebpb	8681.53	0.393884	0.402604	0.978339	0.327907	0.809883			Rnase6	129.102	-0.83272	0.639756	-1.30162	0.193045	0.684132
	Pid1	8314.06	-0.156722	0.160688	-0.975321	0.329401	0.809939			Dctd	118.75	0.591151	0.458241	1.29004	0.197036	0.689648
	Coro1a	13075.8	-0.198858	0.20419	-0.973889	0.330112	0.810324			Ercc6l	456.561	-0.613764	0.478513	-1.28265	0.199615	0.693171
	Ly6e	56651.7	0.159947	0.164775	0.970699	0.331698	0.812373			Phgdh	183.518	-0.821114	0.643337	-1.27634	0.201836	0.695857
	Mtdh	15265.7	0.185383	0.195442	0.948529	0.34286	0.819023			Iars	5121.8	0.304406	0.241638	1.25976	0.207757	0.702628
	Vasp	6785.34	0.221072	0.231543	0.954776	0.339691	0.819023			Apex1	2767.99	0.265218	0.210611	1.25928	0.207929	0.702628
	Nxpe3	24.9825	0.941929	1.00241	0.939662	0.347391	0.820599			Diaph3	832.139	-0.436353	0.346213	-1.26036	0.207541	0.702628
	Fam114a1	1323.08	-0.195562	0.208178	-0.9394	0.347526	0.820623			Cd300ld	11420.2	-0.274618	0.218474	-1.25698	0.20876	0.70306
	Fos	5476.81	0.361398	0.387867	0.931757	0.351462	0.824047			Hlx	774.366	-0.349626	0.278575	-1.25505	0.20946	0.70356
	Lrrc4	41.7566	0.674937	0.727817	0.927345	0.353748	0.826348			Rab19	896.653	-0.324328	0.258686	-1.25375	0.209932	0.70369
	Mlx	2624.87	0.137848	0.148822	0.926256	0.354313	0.826707			Ubl3	12229	0.17832	0.142926	1.24763	0.212165	0.705557
	Parp12	4520.93	0.112549	0.121642	0.925249	0.354836	0.826707			Kif18b	238.889	-0.598291	0.480605	-1.24487	0.213179	0.706185
	Tmem63a	2164.29	0.181458	0.197826	0.91726	0.359006	0.827614			Pcdh7	2106.35	0.143276	0.115295	1.24268	0.213985	0.706968
	Slamf7	14054.9	0.210841	0.229615	0.918237	0.358495	0.827614			Knstrn	592.131	-0.372556	0.30011	-1.2414	0.214458	0.707427
	Traf1	294.373	-0.588558	0.642467	-0.91609	0.35962	0.827614			Nup210	318.718	0.617619	0.502148	1.22995	0.218714	0.710799
	Fyb	25737.5	0.178699	0.196072	0.911396	0.362087	0.828865			Nkain1	2209.12	0.160269	0.130332	1.2297	0.218811	0.710822
	Tapt1	3033.27	0.124269	0.136479	0.910532	0.362542	0.829046			Foxm1	885.048	-0.473066	0.389732	-1.21382	0.224815	0.720589
	Stat3	7346.88	-0.157889	0.17467	-0.903932	0.366031	0.831307			Ocstamp	15.3436	1.4291	1.18326	1.20776	0.227139	0.722002
	Pilra	937.666	-0.230611	0.255606	-0.902215	0.366942	0.831994			Pter	803.661	-0.371592	0.309313	-1.20134	0.229617	0.725719
	Snapc1	902.227	0.179917	0.200489	0.897392	0.36951	0.832596			Psph	563.665	-0.211818	0.176537	-1.19985	0.230197	0.726366
	Nfkbiz	537.6	0.25998	0.290497	0.894949	0.370814	0.833247			Znrf2	4038.89	-0.172722	0.144683	-1.1938	0.232558	0.728238
	Stk17b	4116.12	-0.246431	0.278069	-0.886222	0.375498	0.836947			Arap2	2857.01	0.403756	0.339845	1.18806	0.234811	0.729633
	Pnkd	1018.65	-0.243208	0.274963	-0.884514	0.376419	0.836956			Tfrc	38547.5	-0.339012	0.287079	-1.1809	0.237643	0.733405
	Ophn1	1790.31	0.122572	0.139165	0.880768	0.378444	0.836956			Asb4	19.4951	1.45723	1.2395	1.17566	0.239732	0.736557
	Scoc	1546.24	0.200561	0.228019	0.879583	0.379085	0.836956			Lipn	1572.42	0.287812	0.246262	1.16872	0.242515	0.738673
	Nuak1	986.089	-0.211272	0.238608	-0.885436	0.375922	0.836956			Fam20c	60324.1	0.203137	0.173804	1.16877	0.242495	0.738673
	Smpd5	133.68	0.344634	0.390332	0.882924	0.377277	0.836956			Fen1	2665.45	-0.200311	0.172088	-1.164	0.244424	0.741078
	C130050O18Rik	105.028	-0.363409	0.412897	-0.880144	0.378781	0.836956			Crip1	15958.5	-0.401517	0.34505	-1.16365	0.244567	0.741221
	Nfkb2	3407.18	-0.335598	0.380867	-0.881143	0.37824	0.836956			Evl	35229.5	0.214821	0.184796	1.16248	0.245042	0.742094
	Carmil1	290.128	-0.412775	0.467218	-0.883472	0.376981	0.836956			B3glct	1643.85	-0.182816	0.157303	-1.16219	0.245158	0.742305
	Slc15a3	66189.6	0.206888	0.235429	0.87877	0.379526	0.837076			Ccnd1	3240.06	0.346293	0.298133	1.16154	0.245424	0.742545
	Abi3	7481.27	0.174236	0.198282	0.878727	0.379549	0.837076			Abcd2	2246.01	0.276639	0.238425	1.16027	0.245937	0.742571
	Tspo	4254.25	-0.207638	0.236791	-0.876884	0.380549	0.838133			Sesn1	12873.3	-0.299626	0.258491	-1.15913	0.246402	0.742571
	Nfkbib	1259.28	0.218046	0.250505	0.870428	0.384066	0.840769			Hhat	112.132	-0.76829	0.670605	-1.14567	0.251933	0.747693
	Vti1a	3495.21	-0.105529	0.123249	-0.856228	0.391872	0.845788			Timm8a1	881.284	0.337609	0.294823	1.14513	0.252157	0.747798
	Marcksl1	2376.15	0.31582	0.368931	0.856041	0.391975	0.845788			Clec10a	167.82	-0.749838	0.655808	-1.14338	0.252881	0.748127
	Traf2	1135.56	0.171444	0.200818	0.853726	0.393257	0.846957			Cenpf	612.156	-0.416385	0.368211	-1.13083	0.258125	0.75534
	Ly6i	13.1111	1.24314	1.46187	0.850379	0.395114	0.8475			Bbs12	183.29	0.45593	0.403354	1.13035	0.25833	0.755375
	Gtf2h2	1139.44	0.187034	0.219521	0.852007	0.39421	0.8475			Ffar4	35.9468	-0.657467	0.584158	-1.1255	0.260379	0.755904
	Mctp1	4072.06	-0.262119	0.309468	-0.846996	0.396997	0.848786			Tsc22d1	4724.05	-0.128834	0.115114	-1.11918	0.263063	0.758193
	Adgre1	53787.6	-0.136473	0.161148	-0.846877	0.397064	0.848786			Tspan5	4271.34	0.208528	0.186792	1.11636	0.264268	0.759717
	Grap	713.341	0.263661	0.312746	0.843052	0.3992	0.849591			Pole	577.648	-0.547455	0.493322	-1.10973	0.267114	0.763195
	Armc8	2381.24	0.106257	0.126483	0.840093	0.400856	0.849926			Exo1	201.092	-0.781276	0.708061	-1.1034	0.269852	0.765917
	Gch1	2366.26	0.200735	0.24074	0.833827	0.404379	0.85088			Igf2bp2	9130.5	0.337903	0.306523	1.10237	0.2703	0.766228
	Ctla2a	13.683	-1.00024	1.21619	-0.822436	0.410829	0.855535			Socs2	75.8653	-0.727525	0.662521	-1.09812	0.272154	0.766759
	Dnm1l	6663.27	0.100364	0.122655	0.818264	0.413206	0.857769			Ahr	166.163	-0.352681	0.32392	-1.08879	0.276246	0.771678
	Mgst2	213.924	-0.569797	0.699317	-0.814791	0.415192	0.858443			Cd74	4841.66	0.277654	0.255888	1.08506	0.277895	0.773882
	Psen2	8888.12	0.137419	0.169769	0.809446	0.418259	0.860601			Clcn5	5056.09	0.305519	0.282113	1.08297	0.278823	0.775563
	Chst1	25.1626	-0.706361	0.878303	-0.804234	0.421262	0.862084			Fah	1252.48	-0.258039	0.239038	-1.07949	0.28037	0.776597
	Cdc42bpg	563.598	-0.234614	0.293819	-0.798497	0.424582	0.862579			Ptprs	4524.2	-0.410513	0.38258	-1.07301	0.283265	0.779174
	Gngt2	7279.51	-0.23931	0.299779	-0.798291	0.424702	0.862579			Gpx1	35557.7	-0.255847	0.23877	-1.07152	0.283935	0.779261
	Gdpd1	3324.93	0.129464	0.162473	0.796835	0.425547	0.862743			Ska1	129.489	-0.595092	0.556495	-1.06936	0.284909	0.780563
	Tma16	536.13	0.226126	0.283843	0.796657	0.42565	0.862806			Pitpna	27121.5	0.120913	0.113367	1.06656	0.286169	0.780723
	Grina	21859.8	0.199418	0.25097	0.79459	0.426852	0.863721			Stab2	648.577	-0.344699	0.325414	-1.05926	0.28948	0.784976
	Gm4951	51.6386	0.540984	0.681394	0.793938	0.427232	0.863967			Trem2	48100.2	-0.203086	0.192655	-1.05415	0.291816	0.785827
	Rab20	1031.55	0.267542	0.337309	0.793166	0.427681	0.864184			Shcbp1	314.989	-0.679298	0.645528	-1.05231	0.292656	0.785827
	Apoc2	261.268	-0.347675	0.44119	-0.788038	0.430674	0.865824			Psat1	1537.22	-0.285695	0.271291	-1.05309	0.292298	0.785827
	Il17ra	3195.35	0.225665	0.286509	0.787638	0.430908	0.865906			Cdkl2	964.461	-0.233971	0.222343	-1.05229	0.292665	0.785827
	Cxcl16	5047.09	-0.349952	0.445991	-0.784661	0.432652	0.867054			Zfp703	3360.66	0.195694	0.189116	1.03478	0.30077	0.791778
	Mdm4	3938.38	-0.19943	0.254238	-0.784421	0.432793	0.867184			Depdc1b	110.884	-0.635059	0.613205	-1.03564	0.300371	0.791778
	Zmynd15	212.114	-0.532647	0.682593	-0.780329	0.435197	0.868569			Mcm10	620.279	-0.416491	0.404987	-1.02841	0.303759	0.793206
	Fdft1	2212.53	0.143848	0.18486	0.778144	0.436484	0.869497			Cdc6	425.92	-0.455365	0.442583	-1.02888	0.303536	0.793206
	Adora2a	438.028	0.314397	0.404195	0.777834	0.436667	0.869497			Clec7a	74773.4	-0.132123	0.129196	-1.02265	0.306472	0.79545
	Gsap	3101.61	0.207185	0.269139	0.769807	0.441414	0.873029			Mbtd1	2481.96	-0.207655	0.203307	-1.02139	0.307072	0.79569
	Adgb	42.5159	0.608954	0.795254	0.765736	0.443834	0.874131			Cenpk	144.665	-0.4664	0.456873	-1.02085	0.307324	0.795796
	St3gal5	4329.57	0.119542	0.157416	0.7594	0.447613	0.876204			Etv3	8636.78	-0.17618	0.172678	-1.02028	0.307593	0.795942
	Slc31a2	4472.01	0.187292	0.246747	0.759044	0.447826	0.8763			Tanc1	436.746	-0.459752	0.451137	-1.01909	0.308158	0.796139
	Fpr2	232.296	-0.46467	0.619038	-0.750632	0.452874	0.879366			Kcnk6	4166.08	0.202431	0.198906	1.01772	0.308809	0.796676
	Id3	1190.86	-0.302304	0.404677	-0.747026	0.455048	0.880677			Alms1	430.611	-0.416809	0.410498	-1.01537	0.309928	0.797834
	Slc39a4	31.6771	-0.866311	1.16251	-0.74521	0.456145	0.880983			Itsn1	11161.2	0.216957	0.214005	1.0138	0.310679	0.798032
	Ube2l6	3359.08	-0.164068	0.220699	-0.743404	0.457237	0.881192			Diras2	30.8285	-0.995066	0.985598	-1.00961	0.312684	0.799601
	Fnbp1l	1982.56	-0.178897	0.241688	-0.7402	0.459179	0.88198			Tpp1	36941	0.116268	0.115721	1.00473	0.315026	0.800213
	Ifit1bl1	43.5577	0.999556	1.3501	0.740354	0.459085	0.88198			Flrt3	101.188	-0.552754	0.550683	-1.00376	0.315494	0.800388
	Atxn7l1	2519.88	0.11125	0.15127	0.735439	0.462072	0.882217			Mcm6	3799.35	-0.281739	0.280951	-1.00281	0.315955	0.800916
	Acvr1b	3170.32	-0.168978	0.229911	-0.734972	0.462357	0.882217			Smc2	2599.18	-0.270947	0.271309	-0.998665	0.317957	0.801607
	Sorl1	6115.21	-0.228741	0.315174	-0.72576	0.467986	0.883498			Serpinb6a	27169	-0.2228	0.224272	-0.993435	0.320498	0.803647
	Usp3	2612.06	-0.0867954	0.120092	-0.722738	0.469841	0.884101			Trio	6866.19	0.341831	0.345547	0.989246	0.322543	0.805312
	H2-K1	35992.2	0.198686	0.277971	0.714771	0.474751	0.886905			Paqr4	768.976	-0.172959	0.177461	-0.974632	0.329743	0.810324
	Xylt2	6178.07	-0.182746	0.256161	-0.713403	0.475597	0.887452			Srsf6	9268.08	0.141616	0.145722	0.971822	0.331139	0.811592
	Ntpcr	1537.02	-0.127799	0.179564	-0.711718	0.476639	0.888179			Pex26	530.45	-0.301268	0.31042	-0.970515	0.33179	0.812373
	Dtx2	1426.4	0.173879	0.245161	0.709245	0.478172	0.888787			Ctsb	1.24682e+06	-0.112813	0.116386	-0.969299	0.332396	0.813063
	Zdhhc2	74.5842	0.37669	0.531598	0.7086	0.478573	0.888906			Slc39a10	3336.39	0.282999	0.292378	0.967921	0.333084	0.813756
	Pim2	91.3488	-0.25376	0.362527	-0.699975	0.483943	0.890757			Cad	1693.12	0.348985	0.362858	0.961769	0.336166	0.816247
	Fyco1	2515.39	0.155996	0.22275	0.700317	0.48373	0.890757			Pde12	2054.67	0.146304	0.152858	0.957122	0.338506	0.818691
	Ccl5	480.729	-0.338644	0.484507	-0.698945	0.484587	0.890988			Vwf	2142.22	-0.29087	0.306459	-0.949135	0.342552	0.819023
	AW112010	597.431	0.280826	0.402172	0.698273	0.485006	0.891098			Nes	896.818	0.347536	0.365373	0.951181	0.341512	0.819023
	Tmem248	4069.35	0.0774997	0.111452	0.695363	0.486828	0.892082			Nostrin	1349.85	-0.172999	0.181746	-0.951872	0.341162	0.819023
	Gabpb1	1613.67	0.102154	0.148559	0.687635	0.491683	0.892442			Endod1	3350.9	0.145482	0.15318	0.949745	0.342242	0.819023
	Sntb2	1705.03	-0.142883	0.206511	-0.691889	0.489007	0.892442			Ptgs1	1090.6	0.193835	0.204972	0.945666	0.344319	0.819158
	Slc16a10	13437.7	0.0989138	0.143427	0.689647	0.490416	0.892442			Stac2	13360.6	-0.184968	0.195568	-0.9458	0.344251	0.819158
	Orm1	80.4721	-0.433267	0.629508	-0.688263	0.491287	0.892442			Fat3	1144.93	-0.521278	0.551303	-0.945538	0.344384	0.819164
	Med1	3903.36	0.174054	0.254013	0.685218	0.493206	0.893344			Mafb	25889.9	0.2242	0.237308	0.944764	0.344779	0.819285
	Trim5	349.936	-0.17177	0.2517	-0.682438	0.494962	0.89402			Igf2r	42755.6	0.320854	0.340385	0.94262	0.345875	0.8193
	Hcls1	22063.1	0.0838234	0.123287	0.679903	0.496566	0.894443			Pfkp	7945	0.149807	0.160891	0.931108	0.351798	0.824586
	Trim12a	432.282	-0.168327	0.24834	-0.677808	0.497893	0.894443			2700038G22Rik	71.8078	-0.490204	0.532416	-0.920716	0.357199	0.827535
	Lgals3bp	31718.3	0.146273	0.218307	0.670032	0.502837	0.894924			Colec12	12904.5	-0.207443	0.226165	-0.91722	0.359027	0.827614
	Bcl3	959.681	0.283485	0.422306	0.671278	0.502043	0.894924			Galnt12	162.901	-0.341272	0.372356	-0.91652	0.359394	0.827614
	1600014C10Rik	981.64	-0.149769	0.224954	-0.665776	0.505554	0.895747			Agmo	107.578	-0.59214	0.645092	-0.917915	0.358663	0.827614
	Mov10	4037.8	-0.130696	0.196759	-0.664247	0.506532	0.896147			Nek6	12340.5	0.199996	0.218382	0.915808	0.359767	0.827616
	Itga4	10864	-0.288081	0.434704	-0.662706	0.507519	0.896187			Matk	5697.35	-0.160795	0.176667	-0.910156	0.36274	0.829046
	Map3k5	1297.9	0.133033	0.205522	0.647293	0.517442	0.900382			Sestd1	7254.01	-0.138925	0.153245	-0.906556	0.364642	0.830393
	F11r	122.325	-0.303606	0.469475	-0.646693	0.517831	0.90057			Ripk3	1717.97	-0.152277	0.16879	-0.90217	0.366967	0.831994
	Gde1	6724.29	0.198687	0.309541	0.641877	0.520953	0.902242			Chst11	10675.8	-0.218509	0.242446	-0.90127	0.367445	0.832126
	Aox1	47.0911	-0.333527	0.521973	-0.638973	0.52284	0.903145			Fn1	87316.1	-0.307532	0.34302	-0.896542	0.369963	0.832596
	St3gal1	6638.94	-0.192424	0.301296	-0.638655	0.523047	0.903328			Rpl12	21378.8	-0.246787	0.274977	-0.897485	0.36946	0.832596
	St18	538.242	0.193464	0.30321	0.638055	0.523438	0.903328			Naaa	2226.88	0.163091	0.181433	0.898904	0.368704	0.832596
	Fmnl3	4303.6	0.14888	0.236133	0.630492	0.528373	0.906288			Abcb1b	2003.2	0.163575	0.182139	0.898075	0.369146	0.832596
	Whamm	808.752	-0.14642	0.233402	-0.627332	0.530441	0.907519			Vwa5a	26636	-0.160978	0.179827	-0.895179	0.370692	0.833247
	Tmem134	2724.06	-0.120699	0.193177	-0.624811	0.532095	0.907603			Tpgs2	1335.14	0.13886	0.15527	0.894316	0.371153	0.833308
	Zfas1	719.218	-0.213858	0.343566	-0.622464	0.533636	0.908275			Cltb	3904.58	0.155719	0.175285	0.888376	0.374339	0.836385
	Tnnc1	33.7698	-0.642439	1.03194	-0.622554	0.533577	0.908275			Pdia4	7333.96	0.189931	0.215838	0.879969	0.378876	0.836956
	Mocs1	2193.47	-0.182469	0.295705	-0.617065	0.537192	0.9089			Ifi27	5753.76	-0.159239	0.180683	-0.881319	0.378145	0.836956
	Pilrb1	90.642	0.352541	0.577789	0.610154	0.54176	0.911057			Kcnn4	10985.4	0.141041	0.160366	0.879495	0.379133	0.836956
	Oas1c	516.047	-0.122788	0.202127	-0.607479	0.543533	0.911231			Etv5	4722.72	0.226673	0.258045	0.878423	0.379714	0.837324
	Samhd1	23167.7	0.0822058	0.135942	0.604712	0.54537	0.912238			Efr3b	6456.03	-0.325982	0.37346	-0.87287	0.382734	0.839539
	Rims3	480.958	0.189707	0.315502	0.601285	0.54765	0.913704			Ryr1	410.212	-0.201161	0.231556	-0.868737	0.384991	0.840919
	Rsph9	126.661	-0.335332	0.5708	-0.587478	0.556883	0.917537			Sema4b	936.012	-0.219947	0.254067	-0.865702	0.386653	0.841794
	Ifnar2	9583.1	-0.099357	0.169832	-0.585031	0.558527	0.918499			Rgs16	812.341	0.272087	0.314501	0.86514	0.386962	0.841955
	Tifa	4733.13	-0.0958658	0.166155	-0.576966	0.563962	0.920833			Ehd4	30780.1	-0.245664	0.285194	-0.861392	0.389022	0.843706
	Gstt1	20.2844	-0.685997	1.19133	-0.575825	0.564733	0.921154			Reep3	13915.3	0.145629	0.170146	0.855904	0.392051	0.845836
	Ppp1r9a	524.8	-0.211471	0.372776	-0.567289	0.570518	0.92209			Ado	2920.95	0.104005	0.122362	0.849984	0.395334	0.847715
	Siglece	89.4034	-0.286199	0.507549	-0.563884	0.572833	0.92209			Kctd12b	4115.79	-0.251856	0.299626	-0.840567	0.40059	0.849926
	Agtrap	7161.14	-0.0855693	0.152807	-0.559984	0.57549	0.922303			Sgcb	3250.94	-0.0970738	0.115779	-0.838441	0.401783	0.850021
	Parp8	1104.04	-0.0963039	0.172966	-0.556781	0.577677	0.923224			Galm	2268.1	-0.157118	0.187418	-0.838327	0.401847	0.850021
	Il1b	76.422	-0.631645	1.13415	-0.556931	0.577574	0.923224			Pcyox1l	202.825	-0.214014	0.255652	-0.837128	0.402521	0.850021
	Hp	1352.84	-0.203984	0.375063	-0.543867	0.586533	0.925197			Lmna	17721.8	0.136627	0.163629	0.83498	0.403729	0.850692
	Ginm1	2891.85	0.11826	0.217828	0.542908	0.587193	0.925306			Cd9	62229.4	-0.140987	0.169635	-0.831119	0.405907	0.85277
	Tmcc3	4346.91	-0.0733169	0.135404	-0.541468	0.588185	0.925758			Slc9a6	2820.3	-0.133852	0.16279	-0.822234	0.410943	0.855535
	Mefv	339.511	-0.249952	0.469632	-0.53223	0.594567	0.928812			Rttn	952.663	-0.210657	0.257313	-0.818679	0.41297	0.85739
	Malt1	14677.2	-0.152677	0.286707	-0.532521	0.594365	0.928812			Dancr	64.0609	0.450322	0.551177	0.817018	0.413918	0.858125
	Epha1	19.9267	-0.547539	1.0329	-0.530098	0.596044	0.929223			Aldh16a1	2454.55	-0.170781	0.210367	-0.811822	0.416894	0.859643
	Cep83	1740.69	-0.0940304	0.177849	-0.528708	0.597008	0.929335			Hnrnpa2b1	36144.8	0.113421	0.140806	0.805511	0.420525	0.86159
	Rasgrp1	43.336	0.422866	0.802927	0.526656	0.598433	0.929521			Qdpr	6124.48	-0.160035	0.198797	-0.805018	0.420809	0.86159
	Kctd13	906.724	-0.103188	0.196447	-0.52527	0.599395	0.929529			Idh1	22067.2	-0.138765	0.172752	-0.803262	0.421823	0.862121
	Dnajb2	861.253	-0.112358	0.214263	-0.524395	0.600004	0.93017			Smo	331.829	-0.353192	0.439986	-0.802735	0.422128	0.862299
	Agrn	1906.56	-0.194072	0.371974	-0.521736	0.601854	0.930818			Sema6d	57.5832	-0.554507	0.694605	-0.798305	0.424693	0.862579
	Flnb	4415.97	-0.182453	0.351324	-0.519331	0.60353	0.931751			Snx8	8742.15	0.0751627	0.0942014	0.797894	0.424932	0.862633
	Zfp821	615.65	-0.13716	0.265743	-0.516138	0.605758	0.932641			Rps6ka3	20220.7	0.217521	0.276875	0.785629	0.432085	0.866682
	Itga5	15442.6	0.159568	0.309046	0.516323	0.605629	0.932641			St8sia1	15.4432	-1.22431	1.56588	-0.781868	0.434292	0.868365
	Snx18	4439.23	0.0862629	0.167981	0.513529	0.607581	0.932644			Rgs18	2810.79	0.255533	0.328479	0.77793	0.43661	0.869497
	Socs3	231.926	-0.285295	0.557918	-0.511357	0.609101	0.933035			5031439G07Rik	44811.4	0.128801	0.165726	0.777189	0.437047	0.869968
	Cmtr1	5335.26	0.108808	0.217353	0.500604	0.61665	0.935093			Alyref	1793.43	0.158425	0.20409	0.776253	0.4376	0.87059
	Ccdc125	1464.3	0.0726928	0.145238	0.50051	0.616716	0.935093			Nudt21	1361.51	-0.172243	0.222789	-0.773119	0.439452	0.871979
	Itgal	8709.22	-0.118984	0.238505	-0.498873	0.617869	0.935256			Flt1	162.093	-0.342244	0.443034	-0.772501	0.439818	0.872235
	Bst2	5265.67	0.135612	0.275833	0.491644	0.622971	0.937459			Cadm1	8261.88	-0.127827	0.166843	-0.766152	0.443586	0.873998
	E030030I06Rik	63.1098	-0.319664	0.654942	-0.48808	0.625493	0.937815			Rnf180	689.844	-0.162935	0.212914	-0.765265	0.444114	0.874449
	Mfap3l	1977.46	0.0728923	0.149093	0.488905	0.624909	0.937815			Pdcd1lg2	67.1981	0.306164	0.400615	0.764235	0.444727	0.874572
	Pdpn	11094.2	0.174264	0.356556	0.488742	0.625024	0.937815			Fes	9978.75	0.138739	0.184092	0.753643	0.451063	0.878862
	Xkr8	596.759	0.138371	0.284572	0.486243	0.626795	0.93787			Prkar2a	6082.63	0.115285	0.153043	0.753287	0.451277	0.879035
	Ccrl2	4320.43	0.092761	0.192713	0.481344	0.630272	0.938199			Lpl	552477	-0.226706	0.303096	-0.747967	0.45448	0.880677
	Gramd1a	3761.77	0.0892542	0.18651	0.47855	0.632259	0.938568			Ampd2	2264.2	0.170133	0.229361	0.74177	0.458227	0.881752
	Cd33	1007.55	-0.0976885	0.205562	-0.475226	0.634626	0.939249			Zranb3	8758.8	0.200761	0.271134	0.74045	0.459027	0.88198
	Susd6	10675.7	0.105634	0.222731	0.474267	0.63531	0.939295			Ankrd13b	1743.51	0.202743	0.276191	0.734069	0.462907	0.882217
	Tpd52	23650.7	-0.0648836	0.141518	-0.458481	0.646607	0.939474			Siglecf	1797.1	-0.156702	0.213457	-0.734114	0.462879	0.882217
	Slc16a6	5234.51	-0.0713333	0.152957	-0.466361	0.640957	0.939474			Fignl1	600.902	-0.312103	0.423495	-0.736971	0.46114	0.882217
	Syk	32014.1	0.122756	0.263228	0.466348	0.640966	0.939474			Arl4c	3762.66	-0.209762	0.286214	-0.732887	0.463628	0.882373
	Pik3ap1	35416.1	0.0977393	0.213171	0.458502	0.646592	0.939474			Ctsl	855800	0.156979	0.216074	0.726506	0.467529	0.88339
	Uba7	2520.54	0.0758403	0.162177	0.46764	0.640042	0.939474			Il1rl2	813.904	0.171231	0.235522	0.727029	0.467208	0.88339
	Tmeff1	1005.9	0.227811	0.486612	0.468158	0.639672	0.939474			Skp2	1037.98	-0.172731	0.237771	-0.726459	0.467558	0.88339
	Cd40	101.545	0.440445	0.949079	0.464076	0.642594	0.939474			Pdlim4	1749.09	0.193243	0.266943	0.723909	0.469121	0.883775
	Dcp2	3316.53	0.12516	0.277492	0.451038	0.651962	0.940365			Pparg	4713.81	-0.126827	0.177782	-0.713384	0.475608	0.887452
	Clec4d	31588.2	-0.119328	0.265981	-0.448634	0.653696	0.941081			Rab3il1	10709	0.164153	0.231447	0.709245	0.478173	0.888787
	Birc3	1969.71	0.0995972	0.224445	0.443748	0.657225	0.941113			Trib1	1071.33	0.212411	0.302431	0.702346	0.482464	0.890554
	Rbpms	987.975	-0.140011	0.314722	-0.444872	0.656413	0.941113			Cep128	1127.66	-0.158439	0.226142	-0.700617	0.483542	0.890757
	Fpr1	137.461	-0.260074	0.584421	-0.445012	0.656311	0.941113			Scamp5	3926.89	-0.111674	0.159509	-0.700111	0.483858	0.890757
	Cwc27	1378.65	0.0790123	0.181621	0.435039	0.663534	0.941817			Pkdcc	1767.5	0.104302	0.149583	0.697288	0.485623	0.891511
	Adgrl2	2821.47	0.128041	0.292647	0.437526	0.66173	0.941817			Cd300c2	16775.7	-0.162301	0.232937	-0.69676	0.485953	0.891874
	Lrrc75a	1014.76	0.0971575	0.222249	0.437156	0.661998	0.941817			Amz1	3967.46	-0.114391	0.164808	-0.694085	0.487629	0.892359
	Dusp1	3643.5	-0.182198	0.417293	-0.43662	0.662387	0.941817			Ncl	24365.1	0.117792	0.170858	0.689418	0.49056	0.892442
	Sirt3	323.896	-0.111524	0.258864	-0.430823	0.666597	0.942689			Srsf3	8356.64	-0.197424	0.285042	-0.692613	0.488553	0.892442
	Dst	1911.55	0.282556	0.6556	0.430989	0.666477	0.942689			Pola1	1189.11	-0.243449	0.354385	-0.686963	0.492106	0.892519
	Wnt6	34.823	0.373611	0.881958	0.423615	0.671846	0.942819			Nrp1	36955.6	0.146961	0.214902	0.683853	0.494068	0.893523
	Cd86	413.735	0.193161	0.450934	0.428356	0.668392	0.942819			Add3	6094.19	-0.168749	0.248573	-0.678872	0.497219	0.894443
	Ddit4	100.459	-0.219791	0.513282	-0.428206	0.668501	0.942819			Fndc10	177.688	-0.194599	0.288608	-0.674267	0.500141	0.894516
	Ehd1	2546.03	0.124998	0.291552	0.428735	0.668116	0.942819			Dnajb14	5825.96	-0.145607	0.216326	-0.67309	0.50089	0.894516
	Psmd10	2170.57	-0.0966579	0.232426	-0.415866	0.677508	0.943311			Ier5l	908.088	-0.343713	0.511483	-0.671993	0.501588	0.894871
	Adrb2	1304.52	0.0777469	0.185298	0.419577	0.674795	0.943311			Man1c1	10056.7	-0.136385	0.203481	-0.67026	0.502692	0.894924
	Cd82	2799.18	-0.0817955	0.199266	-0.410484	0.681451	0.944232			Ccr2	209.494	0.20379	0.310445	0.656444	0.511538	0.89798
	Kif3c	2060.63	-0.0796954	0.194802	-0.40911	0.682459	0.944595			Cd5l	418.69	-0.158663	0.241883	-0.655949	0.511857	0.898004
	Tapbpl	994.04	0.0889279	0.217782	0.408334	0.683029	0.944701			Bzw2	967.652	-0.151569	0.234474	-0.64642	0.518007	0.90068
	Dram1	6985.03	0.0622038	0.155061	0.401156	0.688305	0.94748			Abtb2	232.746	0.227392	0.360063	0.631534	0.527692	0.905805
	Sppl2a	14362.1	0.0595919	0.148763	0.400584	0.688726	0.947731			Mtmr10	4730.15	-0.0832644	0.132373	-0.629015	0.529339	0.907176
	Aif1	1743.92	-0.129686	0.325705	-0.39817	0.690505	0.947782			Arfgef3	230.721	-0.327883	0.521901	-0.628247	0.529842	0.907198
	Nfkbia	2684.94	0.17425	0.441278	0.394875	0.692935	0.947782			Dock2	36492.7	-0.183679	0.294708	-0.623259	0.533115	0.907943
	Mmp14	20232.3	0.117408	0.295268	0.397631	0.690902	0.947782			Ap1b1	7133.09	0.105723	0.171361	0.61696	0.537261	0.9089
	Rdh11	2941.38	-0.0497347	0.12611	-0.394377	0.693303	0.947862			Epb41l1	8826.55	0.125865	0.203334	0.619004	0.535914	0.9089
	Zfp658	253.283	-0.115537	0.294044	-0.392924	0.694376	0.948054			Slc39a8	711.036	0.101135	0.164433	0.615055	0.538518	0.90924
	Rcl1	619.072	0.091528	0.234087	0.391	0.695797	0.948054			Anpep	144711	0.138703	0.225497	0.6151	0.538489	0.90924
	Dgkh	1572.57	-0.073781	0.190933	-0.386423	0.699183	0.948414			Ap1s3	1457.19	-0.204841	0.335088	-0.611305	0.540998	0.910714
	Hspa4l	3583.91	0.0688009	0.17913	0.384083	0.700917	0.948579			Dusp23	535.735	0.201758	0.331383	0.608836	0.542633	0.911073
	Adhfe1	142.107	-0.252977	0.683295	-0.370231	0.711211	0.948652			Lgals1	73533.1	-0.149646	0.246498	-0.607086	0.543794	0.911358
	Marf1	4940.95	-0.0725268	0.192878	-0.376024	0.706899	0.948652			Edn1	12.288	-0.598907	0.989741	-0.605115	0.545103	0.912107
	Dusp16	1176.91	-0.0997874	0.26706	-0.373652	0.708663	0.948652			Arpin	542.329	0.178901	0.296361	0.603659	0.54607	0.912764
	Spata13	333.281	0.146488	0.395369	0.37051	0.711002	0.948652			Slc4a2	4732.77	0.14576	0.241828	0.60274	0.546681	0.913112
	Scamp1	4382.41	0.0761457	0.209199	0.363987	0.715868	0.949383			B4galt4	786.443	-0.114046	0.191039	-0.596977	0.550522	0.915095
	Map3k14	571.978	0.078339	0.222902	0.351451	0.72525	0.952393			Atp1a1	50679.9	0.100252	0.1682	0.596028	0.551157	0.915193
	Ppp1r11	2281.33	0.0864845	0.247736	0.3491	0.727015	0.953128			Dagla	1826.21	0.196417	0.330133	0.594963	0.551868	0.915302
	Ift22	1567.85	-0.0840031	0.241963	-0.347174	0.728461	0.953255			Lyzl4	49.7643	-0.393837	0.667867	-0.589695	0.555395	0.917509
	Plekhn1	1739.26	0.126702	0.365467	0.346686	0.728827	0.953255			Dab2	5146.05	0.167708	0.285679	0.587053	0.557168	0.917537
	Bst1	4088.45	0.0662658	0.191754	0.345577	0.729661	0.953446			Prr15	80.7364	0.269957	0.459401	0.587629	0.556782	0.917537
	Ralgps2	190.627	-0.128972	0.375928	-0.343076	0.731541	0.953747			Traf5	1364.61	0.101866	0.175196	0.58144	0.560944	0.92008
	Serp1	17625.8	0.0535729	0.156829	0.341601	0.732652	0.954101			Ndc1	2221.73	0.140859	0.242394	0.581115	0.561163	0.920269
	Il18	685.42	-0.103612	0.305777	-0.338847	0.734725	0.95471			Wdfy2	6769.28	0.140009	0.244061	0.573663	0.566196	0.921689
	9330159M07Rik	76.7926	0.158704	0.481695	0.329471	0.7418	0.957812			Snx9	9167.94	0.0683837	0.120291	0.568486	0.569705	0.921872
	Trim12c	3216.87	-0.081795	0.250346	-0.326728	0.743874	0.957981			Bambi	694.361	0.133517	0.234548	0.569253	0.569184	0.921872
	Kcna3	22.3943	0.415864	1.30433	0.318833	0.749853	0.959447			Ankrd55	771.199	-0.0990219	0.175549	-0.56407	0.572707	0.92209
	Smim3	1197.29	0.102887	0.319436	0.322088	0.747386	0.959447			Cystm1	44.43	-0.4354	0.775669	-0.561322	0.574578	0.922124
	Orai2	885.796	0.137687	0.434199	0.317105	0.751164	0.959447			Gpr155	1317.45	-0.115395	0.205524	-0.561466	0.57448	0.922124
	Neurl3	6702.18	-0.0898748	0.281557	-0.319206	0.74957	0.959447			Inpp5a	1777.76	0.0697938	0.126413	0.552108	0.580875	0.924443
	Dnajb4	2720.72	0.0674841	0.214686	0.314338	0.753264	0.960017			Actr3b	194.678	-0.328698	0.5956	-0.551877	0.581033	0.924443
	Pla2g7	40631.5	-0.0502809	0.160158	-0.313946	0.753562	0.960017			Cdca7	351.04	-0.26614	0.48398	-0.5499	0.582388	0.924473
	Zdhhc6	3794.56	-0.0304488	0.098031	-0.310604	0.756102	0.961288			Lpxn	8141.21	0.0856567	0.156391	0.547709	0.583892	0.924868
	Rac2	28626.8	0.0253413	0.082287	0.307963	0.758111	0.962021			Smap2	8887.7	0.102033	0.191236	0.533543	0.593658	0.92844
	Ppfia3	64.6476	0.184098	0.598511	0.307594	0.758392	0.962024			Hfe	2279.27	-0.0671623	0.126712	-0.530037	0.596086	0.929223
	Ifitm1	26.64	-0.25701	0.855175	-0.300535	0.763769	0.962785			Dennd4c	14816	0.180496	0.346847	0.520391	0.602791	0.931245
	AI504432	138.78	-0.176119	0.599126	-0.29396	0.768789	0.96348			Snhg4	164.831	0.230735	0.445132	0.518351	0.604213	0.931943
	Cbwd1	516.737	0.0564935	0.197525	0.286007	0.774873	0.965085			Pak1	3473.88	0.120223	0.232371	0.517377	0.604893	0.932627
	Slc25a19	1001.36	0.0558034	0.200036	0.278967	0.78027	0.96607			Egr2	14912.6	0.0447247	0.0871757	0.513041	0.607923	0.932644
	Pik3cg	5658.6	0.0563369	0.202708	0.277922	0.781072	0.966201			Flrt2	12380.1	0.164498	0.31978	0.51441	0.606965	0.932644
	Smox	1280.58	-0.104469	0.384383	-0.271783	0.785789	0.967125			Car5b	741.441	0.154048	0.301826	0.510389	0.609779	0.933035
	Lmo4	2252.46	-0.0788428	0.294321	-0.26788	0.788792	0.968068			Il27ra	358.52	-0.15131	0.296659	-0.510046	0.610019	0.933054
	Il15	563.778	0.0527225	0.200507	0.262946	0.792592	0.968893			Ckb	50719.1	0.0829634	0.162851	0.509442	0.610442	0.933108
	Stam	2559.57	0.0424148	0.165106	0.256894	0.797261	0.969729			Rab4a	268.422	0.133134	0.264169	0.503975	0.614279	0.934665
	Tor1a	2098.35	-0.0390321	0.151702	-0.257295	0.796951	0.969729			Rasa1	9685.39	0.099711	0.197915	0.503807	0.614397	0.934665
	Selenow	622.665	0.0761993	0.300419	0.253644	0.799771	0.970416			Vav3	4840.97	0.172499	0.344372	0.500909	0.616435	0.935093
	Smpdl3b	105.378	-0.220748	0.883639	-0.249817	0.802729	0.971642			Nedd9	1027.87	-0.119336	0.239471	-0.498334	0.618249	0.935256
	Psmb9	2034.12	0.072682	0.292933	0.248118	0.804043	0.971828			Myrf	2035.28	-0.185817	0.376396	-0.493674	0.621537	0.936852
	Denr	3224.96	0.0668031	0.281205	0.23756	0.812222	0.974608			Emp1	43726.1	0.0785597	0.16038	0.489836	0.62425	0.937815
	Ebi3	1137.65	0.0536395	0.224241	0.239204	0.810947	0.974608			Hip1	28241.4	0.198282	0.405728	0.488706	0.62505	0.937815
	Crcp	1656.86	0.0451058	0.192054	0.23486	0.814318	0.974645			Prps1	662.31	0.0791748	0.161369	0.490645	0.623678	0.937815
	Jade2	6016.88	-0.0562248	0.24195	-0.232382	0.816241	0.975365			Cenpn	253.49	-0.314001	0.640006	-0.490621	0.623694	0.937815
	Ppp3cc	567.825	-0.0472165	0.208307	-0.226667	0.820682	0.975454			Sulf2	5398.83	0.138287	0.284214	0.48656	0.62657	0.937815
	Ly6a	62.2151	0.137496	0.602815	0.22809	0.819577	0.975454			Aplp2	63619.9	0.0612582	0.125636	0.487583	0.625845	0.937815
	Notch1	3238.25	0.0834572	0.37372	0.223315	0.823291	0.976769			Mef2c	5893.22	0.122654	0.251391	0.487902	0.625619	0.937815
	Tgfbi	4383.52	0.141211	0.63436	0.222603	0.823844	0.976937			Acaa2	3309.53	0.0770354	0.156949	0.49083	0.623547	0.937815
	Taf1b	1001.36	-0.0401308	0.18195	-0.22056	0.825435	0.977382			Actn1	26647.6	0.0679635	0.140463	0.483855	0.628489	0.938151
	Snx20	2861.93	0.0472079	0.216934	0.217614	0.82773	0.977577			Slc39a12	44.1969	-0.368473	0.765278	-0.481489	0.630169	0.938199
	Ptk2b	23342	0.0436276	0.203384	0.214508	0.830151	0.977652			Vat1	90352.7	-0.0648741	0.134512	-0.482291	0.629599	0.938199
	Tnip1	7678.91	0.0447578	0.213068	0.210064	0.833618	0.978603			Cd28	907.411	-0.191775	0.401353	-0.477822	0.632777	0.938676
	Sgms2	3570.87	-0.0380746	0.181425	-0.209865	0.833773	0.978603			Tm9sf3	23362.8	0.0858071	0.179764	0.477332	0.633126	0.938889
	S1pr1	3543.17	0.0540905	0.259255	0.208638	0.834731	0.978995			Tbxas1	13397.1	0.0484587	0.101983	0.475163	0.634671	0.939249
	4930486L24Rik	27.5168	0.316274	1.51972	0.208114	0.83514	0.979064			Tiam1	507.371	-0.156894	0.340732	-0.46046	0.645186	0.939474
	Tlr2	1903.1	0.145262	0.702561	0.206761	0.836197	0.979064			Ppp1r1a	175.146	-0.296915	0.641263	-0.463016	0.643353	0.939474
	Milr1	4654.53	-0.056926	0.276058	-0.20621	0.836627	0.979142			Uap1l1	14547.6	0.0739612	0.160564	0.460633	0.645062	0.939474
	Slc6a13	36.9861	-0.1527	0.771599	-0.197901	0.843123	0.980227			Lrr1	102.04	-0.34083	0.73596	-0.463109	0.643286	0.939474
	Cp	163.526	0.120178	0.607306	0.197887	0.843133	0.980227			Snx5	60131.9	-0.0985089	0.214112	-0.460082	0.645458	0.939474
	Grk2	14214.4	0.0364254	0.190105	0.191607	0.84805	0.980377			Abcg2	1258.97	0.132571	0.285285	0.464698	0.642148	0.939474
	Cdc42ep2	508.631	0.0641669	0.332653	0.192895	0.847042	0.980377			Rpl5	29456	-0.136384	0.2895	-0.471103	0.637567	0.939474
	Gpr31b	20.0456	-0.186907	0.971302	-0.192429	0.847406	0.980377			Glul	16768.8	-0.09552	0.205528	-0.464754	0.642107	0.939474
	Raf1	4967.06	0.0372466	0.196378	0.189668	0.849569	0.980685			Spred1	7429.69	0.108391	0.235334	0.460585	0.645097	0.939474
	Kif13b	8529.43	0.0590255	0.313029	0.188562	0.850436	0.980825			Tmem158	505.006	-0.165785	0.363302	-0.456328	0.648154	0.939541
	Trafd1	9031.2	-0.0218915	0.116299	-0.188235	0.850693	0.980825			Bcl2	1909.18	-0.150627	0.329693	-0.456869	0.647765	0.939541
	Slc22a4	2768.44	-0.0502401	0.275979	-0.182043	0.855549	0.98141			Tbc1d4	6354.13	-0.132028	0.292576	-0.451259	0.651803	0.940365
	Slco3a1	212.083	-0.0504527	0.27805	-0.181452	0.856013	0.98141			Ifi30	32335.2	0.0598548	0.132535	0.451614	0.651547	0.940365
	Slc25a33	258.264	0.0544127	0.30804	0.176642	0.85979	0.982201			Clec4a2	6872.03	-0.104443	0.230416	-0.45328	0.650347	0.940365
	Dnajc1	3844.14	-0.023977	0.136446	-0.175725	0.86051	0.982432			Ahnak	109277	-0.172762	0.38581	-0.447792	0.654303	0.941081
	Alkbh2	187.822	-0.0622689	0.372355	-0.16723	0.867189	0.983286			Mtss1	15162.5	-0.0502201	0.113575	-0.442175	0.658362	0.941526
	Irak3	1966.56	0.0394434	0.236194	0.166996	0.867373	0.983299			Cd84	84905	-0.0725744	0.164876	-0.440176	0.65981	0.941535
	Rassf4	16044.2	0.0361543	0.219552	0.164673	0.869202	0.983481			Cd44	42893.3	0.0536533	0.123825	0.433298	0.664798	0.942033
	Cybb	121554	-0.0285581	0.175977	-0.162283	0.871083	0.983561			Mki67	4464.24	-0.14908	0.345713	-0.431225	0.666305	0.942689
	Ncoa7	2447.44	0.0309928	0.193755	0.159959	0.872914	0.983771			Elmo2	7440.49	0.0760269	0.178582	0.425726	0.670307	0.942819
	Rnf114	5257.16	-0.0239393	0.151401	-0.158119	0.874363	0.984241			Pole2	570.958	0.102188	0.237739	0.429832	0.667318	0.942819
	Gcnt2	462.254	0.0542535	0.346197	0.156713	0.875471	0.984634			Pcna	37971.3	0.0972554	0.22828	0.426035	0.670082	0.942819
	Pla1a	30.4639	0.14281	0.930276	0.153514	0.877993	0.984956			Rcn1	2626.19	0.0915096	0.214452	0.426713	0.669588	0.942819
	Ggct	297.629	0.0437533	0.287107	0.152394	0.878876	0.985125			Steap3	28566.5	0.0705339	0.165514	0.426152	0.669997	0.942819
	Prorsd1	819.953	0.0516675	0.343139	0.150573	0.880313	0.985301			Cd36	455379	-0.0991385	0.238699	-0.415328	0.677902	0.943311
	Sdc1	24499.8	0.0713324	0.472909	0.150838	0.880104	0.985301			Cd22	9126.78	0.0742983	0.178252	0.416816	0.676813	0.943311
	Smad6	280.684	-0.0980855	0.659159	-0.148804	0.881708	0.985918			Wdr41	5987.2	-0.0488374	0.116346	-0.419759	0.674662	0.943311
	Bnip3	2265.76	-0.0340845	0.235357	-0.144821	0.884853	0.986513			Aco1	7542.82	0.0720053	0.172218	0.418106	0.67587	0.943311
	Slc43a2	36281.2	-0.0467072	0.329216	-0.141874	0.887179	0.986861			Hacd1	359.314	-0.182451	0.441742	-0.413026	0.679588	0.943759
	Msrb1	15994.2	0.0352063	0.257289	0.136836	0.891161	0.987834			Rpl14	14421.8	-0.119352	0.289757	-0.411903	0.68041	0.943759
	Slc1a2	22.0777	-0.165163	1.24621	-0.132532	0.894564	0.988255			H2-Aa	1298.76	0.125692	0.30703	0.409381	0.68226	0.944433
	Ppt2	4886.29	0.0221372	0.167256	0.132355	0.894704	0.988255			Kif20b	696.11	0.0961891	0.23935	0.401877	0.687775	0.947242
	Ccdc50	9002.72	0.0284109	0.216903	0.130984	0.895788	0.988349			Plec	29528.5	0.16886	0.432357	0.390556	0.696125	0.948054
	Disp1	1041.96	-0.0335773	0.256206	-0.131056	0.895731	0.988349			Clta	19135.5	0.0679723	0.174986	0.388443	0.697688	0.948104
	Nfat5	4161.88	-0.0339977	0.307729	-0.110479	0.912029	0.988606			Pkp2	892.38	-0.0731972	0.198509	-0.368735	0.712325	0.948652
	Treml4	55.5543	0.106918	0.925494	0.115525	0.908029	0.988606			Atp6v0a1	78811.8	-0.120982	0.329338	-0.367349	0.713359	0.948652
	Lrrk2	1718.15	0.0388742	0.310027	0.12539	0.900215	0.988606			Gpr68	735.017	-0.0906073	0.242308	-0.373935	0.708453	0.948652
	Ift57	899.875	-0.0300595	0.258138	-0.116447	0.907298	0.988606			Prune2	5908.47	-0.120944	0.324071	-0.373202	0.708998	0.948652
	Slc20a1	3608.19	-0.0142016	0.131542	-0.107963	0.914025	0.988705			Tep1	9595.42	-0.0893529	0.240008	-0.372291	0.709676	0.948652
	Suco	4447.8	0.0159119	0.161487	0.0985335	0.921509	0.988715			Abhd14a	43.7607	-0.334288	0.901841	-0.370673	0.710881	0.948652
	Pitpnm1	5132.21	-0.0239264	0.234515	-0.102025	0.918737	0.988715			Hddc2	415.454	-0.128336	0.337111	-0.380694	0.70343	0.948652
	Rab11fip1	1564.83	-0.0202847	0.213107	-0.0951853	0.924168	0.98874			Pgap1	11540.7	0.13233	0.362872	0.364673	0.715356	0.949046
	Irak2	7176.38	0.0210936	0.225651	0.0934788	0.925523	0.98874			Fchsd2	1248.01	-0.073545	0.201329	-0.365298	0.714889	0.949046
	Slc2a3	134.005	-0.0358517	0.395323	-0.0906897	0.927739	0.988788			Plekhf1	55.8599	-0.305695	0.842804	-0.362711	0.716821	0.949383
	Sirpb1a	653.275	-0.0202825	0.233502	-0.0868621	0.930781	0.989411			Cbr2	234.265	-0.119776	0.329631	-0.363363	0.716334	0.949383
	Slc2a6	1837.22	-0.0201942	0.230357	-0.0876647	0.930143	0.989411			Trip12	37278.2	0.0815377	0.224257	0.36359	0.716164	0.949383
	Trim25	13818.7	0.0132277	0.161373	0.0819696	0.934671	0.989622			Myo1e	50171.9	0.0817702	0.229572	0.356186	0.721701	0.951138
	Trim34a	793.117	-0.0164804	0.200319	-0.0822712	0.934431	0.989622			Pacs2	12703.1	-0.0846508	0.237307	-0.356714	0.721306	0.951138
	Magohb	374.329	0.0388191	0.47459	0.0817952	0.93481	0.989628			Rras2	1713.61	-0.10017	0.283756	-0.353013	0.724079	0.95188
	Ddb2	230.558	-0.0306074	0.407765	-0.0750615	0.940166	0.990477			Arl15	491.586	-0.0661998	0.188025	-0.35208	0.724778	0.952089
	Parp11	1523	-0.0142797	0.18388	-0.0776578	0.9381	0.990477			Cttn	732.677	-0.082949	0.238245	-0.348166	0.727715	0.953185
	Cd200	14669.1	-0.0150429	0.197939	-0.0759974	0.939421	0.990477			Man2a2	13504.3	-0.0971272	0.27949	-0.347516	0.728204	0.953191
	Trps1	2370.54	-0.014168	0.194318	-0.072911	0.941877	0.990697			Asap2	464.942	-0.134876	0.391644	-0.344383	0.730558	0.953446
	Gpr84	174.416	0.0579145	0.875507	0.0661497	0.947259	0.991847			Galnt10	2810.41	-0.0780859	0.226613	-0.344579	0.730411	0.953446
	Cxcl10	62.5899	-0.0821419	1.24287	-0.0660903	0.947306	0.991847			Zyx	9489.03	0.0875232	0.256009	0.341875	0.732445	0.954101
	Snord89	31.5047	-0.0296006	0.531597	-0.0556825	0.955595	0.993515			Tceal8	4683.44	-0.0807184	0.236325	-0.341557	0.732684	0.954101
	Lcn2	55.8097	-0.0449384	0.833184	-0.0539358	0.956986	0.993956			Lonrf3	13096.8	-0.0629682	0.185071	-0.340238	0.733677	0.954376
	Arrdc3	5017.05	-0.00482706	0.104688	-0.0461092	0.963223	0.994274			Frmd4b	5298.01	0.0994285	0.296842	0.334955	0.737659	0.956245
	Isg20	180.156	-0.0142357	0.307053	-0.0463622	0.963022	0.994274			Timp2	75029.8	0.0287485	0.0889769	0.323101	0.746619	0.959256
	Zfp503	1135.42	0.00934096	0.244267	0.0382408	0.969496	0.994766			Syn1	1864.47	-0.101797	0.318342	-0.319771	0.749142	0.959447
	Fkbpl	582.495	-0.00967382	0.277808	-0.0348219	0.972222	0.994995			Wee1	1703.63	0.0675557	0.211566	0.319312	0.74949	0.959447
	Zfp949	1148.23	-0.0059971	0.176418	-0.0339938	0.972882	0.994995			Smyd2	2021.2	-0.0531253	0.166982	-0.31815	0.750371	0.959447
	Bco2	90.8287	0.0142854	0.419752	0.034033	0.972851	0.994995			Edil3	19.9325	-0.432849	1.34587	-0.321614	0.747745	0.959447
	Abhd3	950.633	0.00704727	0.244555	0.0288167	0.977011	0.995276			A630072M18Rik	42.2607	-0.539992	1.71333	-0.315172	0.752631	0.959952
	Micall2	1434.74	-0.00724945	0.228105	-0.0317812	0.974647	0.995276			Cdk18	20789	0.05035	0.161621	0.311532	0.755396	0.960894
	Cyfip2	10943.6	0.0110201	0.366033	0.0301069	0.975982	0.995276			Daglb	30362	-0.0478286	0.153723	-0.311134	0.755699	0.960961
	Zfp719	405.066	0.00904813	0.276868	0.0326803	0.97393	0.995276			Tmem144	1056.34	0.0438737	0.145253	0.302051	0.762613	0.962719
	Faap20	843.279	0.0067379	0.241752	0.0278711	0.977765	0.995586			Mob3b	852.979	-0.0649906	0.214953	-0.302348	0.762387	0.962719
	Ifi27l2a	3056.32	-0.00869855	0.332398	-0.0261691	0.979122	0.995728			S100a10	10451.4	-0.0923992	0.308444	-0.299566	0.764509	0.962785
	4933430I17Rik	1524.35	-0.00552335	0.207508	-0.0266176	0.978765	0.995728			Tmem37	1469.86	-0.143633	0.4826	-0.297622	0.765991	0.962785
	Slc8b1	7176.09	0.00451449	0.23413	0.019282	0.984616	0.9966			Fbxl2	1149.94	-0.0696489	0.232975	-0.298954	0.764975	0.962785
	Def8	2850.9	-0.00252477	0.149693	-0.0168664	0.986543	0.997235			Aqp9	20.0061	0.327955	1.10606	0.296508	0.766842	0.962785
	Chpt1	10399.1	-0.0031891	0.235492	-0.0135423	0.989195	0.997691			Cdc25b	1052.59	0.0773162	0.265823	0.290857	0.771161	0.964047
	Nupr1	204.489	-0.00578786	0.432306	-0.0133884	0.989318	0.997691			Pip5k1c	27257.6	-0.0814814	0.282885	-0.288037	0.773318	0.964935
	Tnfsf13b	300.125	-0.00455355	0.356564	-0.0127707	0.989811	0.997988			Dip2b	5007.56	0.0821701	0.296085	0.277522	0.781379	0.966309
	Ficd	758.012	-0.00215226	0.207486	-0.010373	0.991724	0.998601			Gpt2	1161.25	-0.0617941	0.222993	-0.277112	0.781694	0.966367
	Dctn4	5733.56	-0.000866833	0.128654	-0.0067377	0.994624	0.999121			Gab1	1958.78	-0.0482436	0.175249	-0.275286	0.783096	0.966495
	Arhgap24	3748.72	0.000608907	0.125857	0.00483809	0.99614	0.999591			Hsf2bp	34.5477	-0.377329	1.37064	-0.275293	0.783091	0.966495
	Gstt4	0	NA	NA	NA	NA	NA			Dnmt3a	60650	0.0381683	0.138805	0.274978	0.783333	0.966661
	Camp	2.74099	-2.04511	3.92511	-0.521033	0.602344	NA			Lrmp	4892.43	0.0518975	0.189723	0.273543	0.784436	0.966768
	6330407A03Rik	1.71395	-3.75694	5.63777	-0.666387	0.505164	NA			Serpina3g	91.1723	0.258004	0.939557	0.274602	0.783622	0.966768
	Ppm1n	2.15378	-1.85503	5.46841	-0.339227	0.734438	NA			Myo1d	961.223	0.0854394	0.319242	0.267632	0.788982	0.968068
	A430093F15Rik	1.47737	4.4495	5.6054	0.793788	0.427319	NA			Cenpp	86.192	-0.180861	0.678932	-0.266391	0.789938	0.9683
	Rtn2	7.32485	-1.02997	1.8786	-0.548265	0.58351	NA			Rhbdf1	85.6456	-0.458081	1.75045	-0.261693	0.793558	0.969044
	H2-Ob	4.18118	-2.37293	4.71072	-0.50373	0.614451	NA			Prim1	424.169	-0.0951807	0.366711	-0.259552	0.795209	0.969553
	Dner	7.53152	-1.07684	1.92485	-0.559442	0.57586	NA			Atp1a3	43985.9	0.0698132	0.274463	0.254363	0.799215	0.970301
	Gm9895	7.64294	0.0536307	2.53493	0.0211566	0.983121	NA			Zfp706	6955.91	-0.0441477	0.17456	-0.252908	0.800339	0.970597
	Stat4	9.74362	1.76821	2.00657	0.88121	0.378204	NA			Chn2	128.731	-0.156563	0.624211	-0.250817	0.801956	0.97121
	Wfdc18	8.79433	-1.57055	1.60831	-0.976526	0.328804	NA			Prkd3	4476.57	0.0613883	0.248624	0.246912	0.804976	0.972102
	U90926	1.10391	-5.82079	5.59931	-1.03955	0.298547	NA			Lat2	29143.8	0.0457985	0.185497	0.246896	0.804989	0.972102
	Trem3	8.10298	-1.14061	1.94558	-0.586257	0.557703	NA			Crtap	5633.34	0.030966	0.13106	0.236274	0.81322	0.974608
	Shisa3	6.65893	5.24981	2.5059	2.09498	0.0361731	NA			Galc	18844.4	-0.0223439	0.0961653	-0.232349	0.816267	0.975365
	Hdc	4.95008	-1.17088	3.2189	-0.363752	0.716043	NA			Il6st	15893.7	0.0853789	0.384749	0.221908	0.824386	0.977045
	Vnn3	10.9265	1.56233	2.00723	0.778351	0.436362	NA			Cyth4	40445.4	0.0309514	0.142078	0.217848	0.827547	0.977577
	Mir155hg	4.29494	2.32692	2.33047	0.998477	0.318048	NA			Dnase2a	14785.3	-0.0445503	0.206681	-0.215551	0.829338	0.977577
	Ccr7	1.00454	-0.547819	5.45954	-0.100342	0.920073	NA			Espl1	702.461	-0.0717282	0.330312	-0.217153	0.828089	0.977577
	Cxcl3	9.85115	0.153807	2.57329	0.0597708	0.952338	NA			Gnaq	11717.5	-0.0276021	0.127192	-0.217012	0.828199	0.977577
	Il12a	0.420155	4.03281	5.61152	0.718666	0.472347	NA			Batf3	264.544	-0.0895732	0.420169	-0.213184	0.831184	0.978079
	Il6	4.03932	-3.24048	3.71027	-0.873381	0.382455	NA			Sdc4	1988.05	-0.0436152	0.204913	-0.212847	0.831446	0.978079
	Cxcl11	0.236889	-0.954045	5.60896	-0.170093	0.864937	NA			Cdk6	8016.12	0.0486511	0.228155	0.213237	0.831142	0.978079
	Il12b	7.10905	-0.228734	2.90708	-0.0786817	0.937286	NA			Nlrp10	382.539	-0.0662433	0.315709	-0.209824	0.833805	0.978603
	Cxcl9	5.14992	-0.00585176	2.57977	-0.00226832	0.99819	NA			Plpp2	901.183	-0.0436835	0.214114	-0.20402	0.838338	0.979232
	2017-03-01	#N/A	#N/A	#N/A	#N/A	#N/A	#N/A			Ltc4s	105.517	-0.0958774	0.479095	-0.200122	0.841385	0.979936
	6720422M22Rik	#N/A	#N/A	#N/A	#N/A	#N/A	#N/A			Oxct1	22285.9	-0.0334499	0.168871	-0.198079	0.842983	0.980227
	1810043G02Rik	#N/A	#N/A	#N/A	#N/A	#N/A	#N/A			Ets1	442.201	-0.100395	0.511353	-0.196332	0.844351	0.980377
	Ero1l	#N/A	#N/A	#N/A	#N/A	#N/A	#N/A			Rab11fip5	11042.1	-0.0482863	0.249499	-0.193533	0.846541	0.980377
	AU015263	#N/A	#N/A	#N/A	#N/A	#N/A	#N/A			Mmp19	12143	-0.0838091	0.438815	-0.190989	0.848534	0.980482
	9630050P21Rik	#N/A	#N/A	#N/A	#N/A	#N/A	#N/A			Prim2	926.086	0.0381276	0.200079	0.190562	0.848869	0.980514
	BC017643	#N/A	#N/A	#N/A	#N/A	#N/A	#N/A			Atp2b1	29667.3	0.0428167	0.227047	0.188581	0.850421	0.980825
	9530006C21Rik	#N/A	#N/A	#N/A	#N/A	#N/A	#N/A			Junos	419.724	0.0575171	0.307627	0.18697	0.851684	0.981109
	D530039A21Rik	#N/A	#N/A	#N/A	#N/A	#N/A	#N/A			Man1a	4651.17	0.0452081	0.242155	0.186691	0.851903	0.981256
	Fam134b	#N/A	#N/A	#N/A	#N/A	#N/A	#N/A			Ciita	201.354	0.0800163	0.431073	0.185621	0.852742	0.981256
	3930401B19Rik	#N/A	#N/A	#N/A	#N/A	#N/A	#N/A			Cenpt	736.135	0.0429655	0.232065	0.185145	0.853115	0.981256
	A130040M12Rik	#N/A	#N/A	#N/A	#N/A	#N/A	#N/A			Cblb	5831.65	0.0333788	0.185196	0.180234	0.856969	0.981698
	5730508B09Rik	#N/A	#N/A	#N/A	#N/A	#N/A	#N/A			1810013L24Rik	4356.51	0.0372921	0.207262	0.179928	0.857209	0.981698
	Pla2g16	#N/A	#N/A	#N/A	#N/A	#N/A	#N/A			Fem1c	2764.45	-0.0399824	0.226088	-0.176844	0.859631	0.982201
	Tmem110	#N/A	#N/A	#N/A	#N/A	#N/A	#N/A			Anxa1	175396	-0.0355898	0.203835	-0.174601	0.861393	0.982813
	C78513	#N/A	#N/A	#N/A	#N/A	#N/A	#N/A			Galnt7	14952.8	-0.0345147	0.198088	-0.174239	0.861678	0.982813
	Gm14005	#N/A	#N/A	#N/A	#N/A	#N/A	#N/A			Cmtm3	11429	0.0278924	0.160606	0.17367	0.862125	0.982974
	Zufsp	#N/A	#N/A	#N/A	#N/A	#N/A	#N/A			H2-Eb1	402.667	0.0646169	0.37665	0.171557	0.863786	0.983108
	Gm20186	#N/A	#N/A	#N/A	#N/A	#N/A	#N/A			Itgb5	31597.8	-0.0282206	0.168099	-0.16788	0.866677	0.983286
	Gm9706	#N/A	#N/A	#N/A	#N/A	#N/A	#N/A			Ptpra	27757.4	-0.0382746	0.228794	-0.167289	0.867143	0.983286
	Fam26f	#N/A	#N/A	#N/A	#N/A	#N/A	#N/A			Arhgap25	53416.5	-0.0215069	0.136071	-0.158057	0.874412	0.984241
										Plxnc1	11361.6	-0.0341466	0.219514	-0.155555	0.876383	0.984678
										Cd300a	16487.9	-0.0274137	0.17742	-0.154513	0.877205	0.984831
										Dusp4	2148.17	-0.035421	0.23256	-0.152309	0.878943	0.985125
										Arhgef7	7338.46	0.0402288	0.263377	0.152742	0.878601	0.985125
										Tle1	959.43	-0.0276775	0.199913	-0.138448	0.889887	0.987812
										Ccl22	33.0896	0.118231	0.868359	0.136154	0.8917	0.987834
										Topbp1	4074.14	-0.0417268	0.306895	-0.135964	0.891849	0.987834
										P2ry1	1526.66	-0.0354818	0.264761	-0.134014	0.893391	0.988255
										Acy1	49.0594	-0.0907728	0.68191	-0.133116	0.894102	0.988255
										Pdgfa	1962.72	0.0345371	0.258252	0.133734	0.893613	0.988255
										Nap1l1	12294.9	-0.0275374	0.247753	-0.111148	0.911499	0.988606
										Plp2	8618.63	0.0153287	0.132957	0.11529	0.908215	0.988606
										Decr1	1920.35	-0.0220007	0.17247	-0.127563	0.898495	0.988606
										Eif4e3	2882.66	-0.0252924	0.223382	-0.113225	0.909852	0.988606
										Dip2c	1205.61	0.0349128	0.296793	0.117634	0.906358	0.988606
										Mrc1	27023	0.0271566	0.254505	0.106704	0.915024	0.988707
										Atp6v0d2	106045	-0.0231229	0.218133	-0.106004	0.915579	0.988707
										Gins1	281.981	-0.119323	1.11842	-0.106689	0.915036	0.988707
										Ccl8	110.06	0.0572969	0.589269	0.0972339	0.922541	0.98874
										Tln1	93751.2	-0.0356991	0.37409	-0.0954292	0.923974	0.98874
										Tanc2	2510.35	-0.0324106	0.369211	-0.0877834	0.930049	0.989411
										Nav1	9272.56	0.0253691	0.302628	0.0838294	0.933192	0.989411
										Myo1c	12416	0.0177071	0.210479	0.0841278	0.932955	0.989411
										Phka2	5121.68	0.0200147	0.235317	0.0850542	0.932218	0.989411
										Clic4	39263.1	-0.0110272	0.134771	-0.0818213	0.934789	0.989628
										Cd200r1	13302	0.0193372	0.254952	0.0758467	0.939541	0.990477
										Ak1	529.634	-0.0153267	0.193086	-0.0793779	0.936732	0.990477
										Lipa	209512	0.0144123	0.20589	0.0700001	0.944194	0.991172
										Slc37a3	1737.37	0.0154036	0.218311	0.0705582	0.943749	0.991172
										Chil3	326.245	0.0273495	0.39713	0.0688677	0.945095	0.991291
										Fgf13	141.193	-0.0392016	0.637481	-0.0614945	0.950965	0.992548
										Pla2g15	19418.9	-0.00683767	0.112068	-0.0610134	0.951349	0.992548
										Anxa3	48354.4	-0.0136609	0.225038	-0.060705	0.951594	0.992548
										Anxa4	65552.8	0.0085484	0.151533	0.0564129	0.955013	0.993421
										Arih1	11988.3	0.0080486	0.165696	0.0485745	0.961258	0.993956
										Pgghg	1004.86	-0.0125428	0.250937	-0.0499836	0.960135	0.993956
										Clec4b1	97.5309	-0.0361755	0.780857	-0.0463279	0.963049	0.994274
										Limk1	1961.27	-0.0109257	0.280003	-0.0390198	0.968875	0.994766
										Ilk	10780.9	-0.00420336	0.112282	-0.0374356	0.970138	0.994766
										Ttc30a1	406.778	0.00694293	0.20434	0.0339773	0.972895	0.994995
										Gda	8123.38	-0.0079537	0.278128	-0.0285973	0.977186	0.995276
										B3gnt7	309.951	-0.00728273	0.227068	-0.032073	0.974414	0.995276
										Ramp1	59.345	-0.0217796	0.812411	-0.0268086	0.978612	0.995728
										Slc7a1	1369.18	-0.00942945	0.382623	-0.0246442	0.980339	0.995939
										Fabp4	17698.9	0.00804693	0.36078	0.0223042	0.982205	0.996201
										Ldlrad3	1848.57	-0.00470923	0.232221	-0.0202791	0.983821	0.9966
										Itga1	74.6342	0.0144198	0.754178	0.0191199	0.984745	0.9966
										Shmt2	1402.72	0.00356365	0.173321	0.020561	0.983596	0.9966
										Mcm3	3339.01	-0.00349569	0.223384	-0.0156488	0.987515	0.997321
										Klf4	249.659	0.00476473	0.3515	0.0135554	0.989185	0.997691
										Slc25a13	2650.19	-0.00263242	0.202747	-0.0129838	0.989641	0.997943
										Ccr3	83.4712	0.00784414	0.637814	0.0122985	0.990187	0.99802
										Vma21	5798.51	0.00282351	0.233441	0.0120952	0.99035	0.998024
										Cish	19.8768	-0.0123028	1.11141	-0.0110695	0.991168	0.998278
										Mgl2	12.0901	-1.08112	1.16698	-0.926424	0.354226	NA
										Rnase2a	1.60428	1.39992	5.48164	0.255384	0.798427	NA
										Ccl24	8.97789	1.91644	2.32676	0.823655	0.410136	NA
										Btbd11	7.48541	-0.868051	1.69706	-0.511504	0.608998	NA
										Ccl17	1.09651	-4.23817	5.62348	-0.753656	0.451056	NA
										Ppbp	0	NA	NA	NA	NA	NA
										Chst7	7.59562	1.60627	1.65972	0.967796	0.333146	NA
										Slamf1	8.00628	1.02139	2.07933	0.49121	0.623278	NA
										Il31ra	5.55648	4.1476	2.07332	2.00047	0.0454498	NA
										Adipoq	0	NA	NA	NA	NA	NA
										Ccl12	7.65019	-6.8352	2.59694	-2.63202	0.00848793	NA
										Tuba8	2.8814	-5.8233	5.41693	-1.07502	0.282366	NA
										Ppp1r3c	2.50855	-0.174669	4.85448	-0.035981	0.971298	NA
										Rhox4b	0	NA	NA	NA	NA	NA
										Stxbp6	6.9629	-0.104061	3.68563	-0.0282341	0.977475	NA
										Fam198b	#N/A	#N/A	#N/A	#N/A	#N/A	#N/A
										C79468	#N/A	#N/A	#N/A	#N/A	#N/A	#N/A
										D11Ertd717e	#N/A	#N/A	#N/A	#N/A	#N/A	#N/A
										Fam132a	#N/A	#N/A	#N/A	#N/A	#N/A	#N/A
										C86753	#N/A	#N/A	#N/A	#N/A	#N/A	#N/A
										AI956758	#N/A	#N/A	#N/A	#N/A	#N/A	#N/A
										1700061G19Rik	#N/A	#N/A	#N/A	#N/A	#N/A	#N/A
										3830612M24	#N/A	#N/A	#N/A	#N/A	#N/A	#N/A
										Fam64a	#N/A	#N/A	#N/A	#N/A	#N/A	#N/A
										2017-09-11	#N/A	#N/A	#N/A	#N/A	#N/A	#N/A
										Fam129b	#N/A	#N/A	#N/A	#N/A	#N/A	#N/A
										2017-09-06	#N/A	#N/A	#N/A	#N/A	#N/A	#N/A
										6230424C14Rik	#N/A	#N/A	#N/A	#N/A	#N/A	#N/A
										Fam63a	#N/A	#N/A	#N/A	#N/A	#N/A	#N/A
										A930035D04Rik	#N/A	#N/A	#N/A	#N/A	#N/A	#N/A
										A630033H20Rik	#N/A	#N/A	#N/A	#N/A	#N/A	#N/A
										Wbscr27	#N/A	#N/A	#N/A	#N/A	#N/A	#N/A
										Fam213a	#N/A	#N/A	#N/A	#N/A	#N/A	#N/A
										9430020K01Rik	#N/A	#N/A	#N/A	#N/A	#N/A	#N/A
										AI448984	#N/A	#N/A	#N/A	#N/A	#N/A	#N/A
										H2afz	#N/A	#N/A	#N/A	#N/A	#N/A	#N/A
										A930018M24Rik	#N/A	#N/A	#N/A	#N/A	#N/A	#N/A
										2010300C02Rik	#N/A	#N/A	#N/A	#N/A	#N/A	#N/A
										C030046G05	#N/A	#N/A	#N/A	#N/A	#N/A	#N/A
										Aaed1	#N/A	#N/A	#N/A	#N/A	#N/A	#N/A
										C330027C09Rik	#N/A	#N/A	#N/A	#N/A	#N/A	#N/A
										AU022434	#N/A	#N/A	#N/A	#N/A	#N/A	#N/A
										Mkl2	#N/A	#N/A	#N/A	#N/A	#N/A	#N/A
										2017-09-09	#N/A	#N/A	#N/A	#N/A	#N/A	#N/A
										Fam109b	#N/A	#N/A	#N/A	#N/A	#N/A	#N/A

## Sheet: LD-R 24hrs pi
	In-vitro M1 related genes									In-vitro M2 related genes
		baseMean	log2FoldChange	lfcSE	stat	pvalue	padj				baseMean	log2FoldChange	lfcSE	stat	pvalue	padj
	Serpine1	857.173	-4.16626	0.774238	-5.38111	7.40265e-08	1.40539e-05			Cyp1b1	600.089	-3.63166	0.491046	-7.39576	1.40605e-13	2.16517e-10
	Fscn1	331.298	-3.1866	0.532525	-5.98395	2.17792e-09	7.73944e-07			Olr1	812.741	-3.32866	0.80331	-4.14369	3.41764e-05	0.00180783
	Gpr84	174.416	-3.17959	0.894729	-3.55369	0.00037987	0.00960697			F2r	396.619	-2.1709	0.532243	-4.07877	4.52743e-05	0.00222952
	Smad6	280.684	-3.1483	0.672369	-4.6824	2.83539e-06	0.00026373			Flrt3	101.188	-2.0868	0.572405	-3.64567	0.000266699	0.00769487
	Cx3cr1	164.079	-2.98574	0.500265	-5.96832	2.39715e-09	8.30554e-07			Dclk1	164.362	-1.97796	0.550012	-3.59621	0.000322889	0.00874202
	Col4a2	419.733	-2.79905	0.440017	-6.36125	2.00119e-10	9.90516e-08			Mmp19	12143	-1.74045	0.439023	-3.96437	7.35904e-05	0.00324806
	Serpinb2	281.931	-2.7364	0.477136	-5.73504	9.74876e-09	2.64918e-06			Lifr	217.127	-1.44334	0.299093	-4.82572	1.39501e-06	0.000152232
	AI504432	138.78	-2.64755	0.620699	-4.26543	1.99515e-05	0.0011618			Frmd6	677.787	-1.33258	0.21523	-6.19145	5.9615e-10	2.58189e-07
	Ptgs2	220.278	-2.61953	0.358049	-7.31612	2.55244e-13	3.53742e-10			Tiam1	507.371	-1.32688	0.345213	-3.84367	0.000121208	0.00457555
	Zmynd15	212.114	-2.40298	0.691917	-3.47293	0.000514805	0.0117497			Fn1	87316.1	-1.31836	0.343047	-3.84309	0.000121495	0.00457555
	Tmeff1	1005.9	-2.27636	0.489849	-4.64705	3.36709e-06	0.000295345			Csf1	2492.71	-1.26146	0.284878	-4.42808	9.50767e-06	0.000642765
	Bmp1	203.704	-2.27126	0.451632	-5.02901	4.93028e-07	6.76523e-05			Hmga2	372.602	-1.25565	0.289463	-4.33786	1.43874e-05	0.000892119
	Antxr1	198.833	-2.23724	0.366931	-6.09716	1.07972e-09	4.40114e-07			Tmem176b	305.675	-1.21898	0.365748	-3.33284	0.000859634	0.0159098
	Thbs1	3975.39	-2.22188	0.229498	-9.68146	3.61526e-22	1.00208e-18			Dusp4	2148.17	-1.19595	0.234001	-5.11087	3.20683e-07	4.48924e-05
	Tgfbi	4383.52	-2.02438	0.634871	-3.18865	0.00142938	0.0223587			Angptl2	556.176	-1.11548	0.321027	-3.47471	0.000511403	0.0117314
	Jag1	1410.23	-1.87937	0.384448	-4.88848	1.01617e-06	0.000118346			Sox4	245.516	-1.06416	0.333369	-3.19213	0.00141227	0.0222669
	Vcam1	162.253	-1.76487	0.449459	-3.92667	8.61307e-05	0.00363928			Man1a	4651.17	-1.04921	0.242852	-4.32036	1.55777e-05	0.000946893
	Vcan	214.036	-1.74751	0.444101	-3.93495	8.32142e-05	0.00354851			Arl4c	3762.66	-1.01048	0.286775	-3.52359	0.000425738	0.0104246
	Ppp1r12b	2095.84	-1.66511	0.410156	-4.05969	4.91373e-05	0.0023811			Chst11	10675.8	-0.938681	0.242683	-3.86793	0.000109764	0.00423737
	Lrp8	373.765	-1.62994	0.378213	-4.30957	1.63571e-05	0.000985621			Trib1	1071.33	-0.92534	0.304499	-3.0389	0.00237446	0.0301352
	Skil	6155.18	-1.61563	0.293584	-5.50313	3.73107e-08	8.61814e-06			Dip2c	1205.61	-0.888053	0.298933	-2.97074	0.0029708	0.0344277
	Lox	807.108	-1.60078	0.226179	-7.07749	1.46789e-12	1.56489e-09			Mob3b	852.979	-0.868179	0.218591	-3.97171	7.13588e-05	0.00316767
	Id3	1190.86	-1.59914	0.406198	-3.93684	8.25615e-05	0.00353154			L1cam	1107.53	-0.859872	0.299956	-2.86666	0.00414831	0.0413013
	Clmp	971.938	-1.56722	0.432827	-3.62089	0.000293596	0.00817058			Mfsd6	2023.24	-0.836444	0.232508	-3.59748	0.000321314	0.00874202
	Dcn	480.998	-1.53412	0.399788	-3.83733	0.000124379	0.00464629			Pcdh7	2106.35	-0.829481	0.117839	-7.03909	1.93495e-12	1.91547e-09
	Inhba	766.505	-1.48621	0.253641	-5.85949	4.6429e-09	1.46241e-06			Rnf150	3861.48	-0.740007	0.205723	-3.5971	0.000321782	0.00874202
	Slc7a11	4158.06	-1.41608	0.297832	-4.75462	1.98817e-06	0.000200144			Dcstamp	987.457	-0.734499	0.24237	-3.03049	0.00244156	0.0307247
	Sdc1	24499.8	-1.39948	0.472987	-2.95881	0.00308826	0.0353895			Kank2	581.472	-0.677115	0.198855	-3.40507	0.000661466	0.013641
	Carmil1	290.128	-1.37411	0.472499	-2.90817	0.0036355	0.0386144			Ptger4	1742.85	-0.575679	0.204385	-2.81663	0.00485297	0.0456911
	Fos	5476.81	-1.36589	0.388319	-3.51745	0.000435717	0.010594			Ptpre	13893.6	-0.571859	0.108767	-5.25763	1.45921e-07	2.43653e-05
	Dusp1	3643.5	-1.24602	0.417724	-2.98289	0.00285544	0.0335075			Rbm12	2799.2	-0.567879	0.191208	-2.96995	0.00297851	0.0344567
	Per2	462.465	-1.23851	0.335033	-3.69669	0.000218429	0.00674798			Tsr1	2510.33	-0.557916	0.155463	-3.58874	0.000332276	0.00881041
	Cd14	24861.2	-1.22743	0.42453	-2.89127	0.00383682	0.0396281			Mat2a	10809.3	-0.535153	0.10039	-5.33071	9.78278e-08	1.78394e-05
	Spata13	333.281	-1.19652	0.401881	-2.97731	0.00290793	0.0339217			Etv3	8636.78	-0.53118	0.172997	-3.07046	0.00213727	0.0282638
	Slc7a8	17198.2	-1.13215	0.317083	-3.57051	0.000356288	0.00921248			Jarid2	3094.03	-0.521813	0.179353	-2.90942	0.00362104	0.0385845
	Dusp16	1176.91	-1.13057	0.269479	-4.19539	2.72405e-05	0.0015101			Cblb	5831.65	-0.516331	0.185659	-2.78107	0.00541805	0.0486641
	Nfkb2	3407.18	-1.1105	0.381315	-2.91229	0.00358784	0.0385083			Vcl	12935.4	-0.511682	0.155699	-3.28636	0.00101493	0.0179871
	Notch1	3238.25	-1.10349	0.374452	-2.94695	0.00320921	0.0361304			Sfpq	15147.3	-0.491226	0.132727	-3.70103	0.000214729	0.00670253
	Itga5	15442.6	-1.07087	0.30921	-3.46325	0.00053369	0.0119877			Pfkp	7945	-0.457576	0.161276	-2.83723	0.00455067	0.0440417
	Slc43a2	36281.2	-0.993236	0.329283	-3.01636	0.00255825	0.0315154			Mtmr10	4730.15	-0.455142	0.133139	-3.41855	0.000629556	0.0133003
	Gcnt2	462.254	-0.98205	0.350389	-2.80274	0.00506706	0.0467749			Cd44	42893.3	-0.416495	0.123908	-3.36133	0.000775681	0.0150985
	Nuak1	986.089	-0.937751	0.241068	-3.88999	0.000100249	0.0039924			Bhlhe40	15241.7	-0.403706	0.120719	-3.34418	0.000825263	0.015689
	Nuak1	986.089	-0.937751	0.241068	-3.88999	0.000100249	0.0039924			Fus	9755.46	-0.38975	0.139931	-2.7853	0.00534786	0.0482841
	Ell2	9244.39	-0.928606	0.212984	-4.35998	1.30077e-05	0.000834057			Egr2	14912.6	-0.317636	0.0874863	-3.63069	0.000282665	0.00794499
	Pdlim7	373.716	-0.903743	0.305457	-2.95866	0.00308979	0.0353895			Il7r	51461.1	-0.28707	0.0841486	-3.41147	0.000646139	0.0135042
	Egln3	225.018	-0.903032	0.310633	-2.90707	0.00364829	0.0386557			Pla2g15	19418.9	0.318572	0.11214	2.84085	0.00449929	0.0438087
	St3gal1	6638.94	-0.902035	0.301625	-2.99058	0.00278447	0.0331245			Hfe	2279.27	0.356854	0.127087	2.80796	0.00498563	0.0463419
	Cpd	25158.7	-0.899447	0.205948	-4.36735	1.2576e-05	0.000814444			Clec7a	74773.4	0.36196	0.129206	2.80142	0.00508782	0.0468392
	Gsap	3101.61	-0.896863	0.269979	-3.32198	0.000893822	0.0162993			Dhrs3	27300.5	0.378554	0.092236	4.10418	4.05746e-05	0.00205979
	Slc25a37	2196.46	-0.890558	0.25334	-3.51527	0.000439309	0.0106474			Dpp7	7143.74	0.420754	0.133808	3.14446	0.00166392	0.0245061
	Ralgps1	691.979	-0.87274	0.239726	-3.64057	0.000272033	0.00773808			Csrp1	4576.03	0.458691	0.124851	3.67389	0.000238883	0.00714397
	Ptges	593.297	-0.870496	0.246546	-3.53077	0.000414355	0.0102913			Ifi30	32335.2	0.475474	0.13256	3.58686	0.000334683	0.00881041
	Ankrd33b	878.94	-0.87042	0.200024	-4.35158	1.3516e-05	0.000847596			Decr1	1920.35	0.490583	0.172697	2.84071	0.0045013	0.0438087
	Lrrk2	1718.15	-0.863418	0.311392	-2.77277	0.00555816	0.0494722			Fen1	2665.45	0.520678	0.1721	3.02545	0.00248264	0.0309676
	Vegfa	1956.23	-0.857126	0.265549	-3.22775	0.0012477	0.0204395			Nostrin	1349.85	0.532602	0.181788	2.92979	0.00339186	0.0372192
	Dmxl2	7779.14	-0.81921	0.241039	-3.39867	0.000677143	0.0138415			Evl	35229.5	0.55619	0.184818	3.0094	0.00261766	0.0320052
	Mfap3l	1977.46	-0.818472	0.151695	-5.39552	6.83269e-08	1.3152e-05			Clec5a	4367.04	0.610514	0.216941	2.81419	0.00489	0.0458529
	Sh3bp5	1702.39	-0.792218	0.146344	-5.41339	6.18431e-08	1.22639e-05			Rfc5	1419.66	0.618589	0.193494	3.19693	0.00138897	0.0220308
	Sash1	17628.9	-0.765722	0.162999	-4.69771	2.63101e-06	0.000247749			Gamt	997.427	0.621652	0.181941	3.41678	0.000633665	0.0133523
	Fyco1	2515.39	-0.7233	0.224068	-3.22804	0.00124641	0.0204395			Tacc3	1392.97	0.624719	0.197904	3.15668	0.00159576	0.0240126
	Suco	4447.8	-0.710491	0.162367	-4.37583	1.20971e-05	0.000790818			H2-DMa	1435.16	0.626544	0.187051	3.34959	0.000809303	0.0154705
	Trps1	2370.54	-0.702249	0.195659	-3.58914	0.000331773	0.00881041			Apex1	2767.99	0.630501	0.2108	2.991	0.00278068	0.0331145
	Rab11fip1	1564.83	-0.699936	0.214831	-3.25808	0.0011217	0.0191801			Uap1l1	14547.6	0.63557	0.160588	3.95776	7.56568e-05	0.00331813
	Acsl1	4798.92	-0.698809	0.237573	-2.94146	0.00326673	0.0364492			Ckb	50719.1	0.642429	0.162858	3.94471	7.9896e-05	0.00344947
	Dgkh	1572.57	-0.681147	0.192893	-3.53121	0.000413663	0.0102913			Ifi27	5753.76	0.66107	0.180657	3.65926	0.000252941	0.00744271
	Cd33	1007.55	-0.67479	0.208147	-3.24189	0.0011874	0.0198887			Rhoh	1204.82	0.667277	0.19072	3.49874	0.000467471	0.0111122
	Fmnl3	4303.6	-0.667601	0.23671	-2.82033	0.00479741	0.0454952			Serpinb6a	27169	0.670755	0.224262	2.99093	0.00278125	0.0331145
	Snx18	4439.23	-0.661022	0.16875	-3.91716	8.95981e-05	0.00372895			Lat2	29143.8	0.67487	0.185504	3.63803	0.000274729	0.00777503
	Cflar	7428.1	-0.650044	0.188945	-3.44039	0.000580873	0.0126379			Slamf8	5289.87	0.675867	0.162744	4.15296	3.28208e-05	0.00174947
	Map3k5	1297.9	-0.644198	0.207665	-3.10211	0.00192149	0.0266034			Anxa3	48354.4	0.683747	0.225039	3.03835	0.00237878	0.0301624
	Slc16a10	13437.7	-0.622565	0.143708	-4.33215	1.47661e-05	0.000909527			Acaa2	3309.53	0.706126	0.157015	4.49718	6.88616e-06	0.000497059
	Prkar2b	2686.01	-0.612899	0.142089	-4.31349	1.60699e-05	0.000972542			Lat	4460.47	0.706777	0.171765	4.1148	3.87523e-05	0.00197864
	Ggta1	12531	-0.592395	0.144716	-4.09349	4.24919e-05	0.00213368			Clec4a2	6872.03	0.706845	0.230399	3.06791	0.00215559	0.0284246
	Zfp949	1148.23	-0.586772	0.179307	-3.27244	0.00106623	0.0185487			Cd5l	418.69	0.70686	0.241362	2.92863	0.0034046	0.037266
	Igfbp4	1605.96	-0.582828	0.13458	-4.3307	1.48633e-05	0.000911461			Tmem202	482.059	0.706983	0.236181	2.99339	0.00275894	0.0331145
	Ophn1	1790.31	-0.564727	0.141547	-3.98967	6.61642e-05	0.00303633			Mis18a	807.242	0.72105	0.232151	3.10595	0.00189669	0.0264183
	Tnfrsf21	10484.7	-0.559125	0.170865	-3.27232	0.00106669	0.0185487			Ak8	1598.08	0.723118	0.254717	2.83891	0.00452677	0.0439331
	Gpd2	3839.51	-0.535709	0.184855	-2.898	0.00375552	0.0392517			Clta	19135.5	0.724899	0.174994	4.14242	3.43655e-05	0.00181092
	Lrrc8c	3179.07	-0.533337	0.168017	-3.17431	0.00150195	0.0231799			Lgals1	73533.1	0.740054	0.246496	3.0023	0.0026795	0.0325177
	Mdm2	12707.7	-0.53217	0.137032	-3.88354	0.000102945	0.00407631			Qdpr	6124.48	0.741518	0.198753	3.73085	0.000190838	0.00621465
	Hif1a	10498.8	-0.527482	0.106888	-4.9349	8.0192e-07	9.77279e-05			Anxa1	175396	0.743043	0.203835	3.64532	0.000267063	0.00769487
	Slx4ip	1069.6	-0.514694	0.17247	-2.98426	0.00284267	0.0334788			Ryr1	410.212	0.749503	0.230751	3.24811	0.00116176	0.0196352
	Sgms2	3570.87	-0.509837	0.18223	-2.79777	0.00514563	0.0471821			Rpl12	21378.8	0.762024	0.274962	2.77137	0.00558204	0.0495589
	Naip2	7278.92	-0.506604	0.151162	-3.35139	0.000804067	0.0154514			Map4k1	1833.62	0.765323	0.193651	3.95208	7.74753e-05	0.00337651
	Cd274	11110.4	-0.497568	0.158302	-3.14316	0.00167133	0.0245891			Rab19	896.653	0.797165	0.258044	3.08926	0.00200654	0.0272134
	Kbtbd7	1503.57	-0.490827	0.151427	-3.24134	0.00118968	0.0198887			Kif22	589.628	0.810207	0.278235	2.91195	0.00359184	0.0385083
	Tnfaip3	12619.7	-0.446411	0.137348	-3.25022	0.00115318	0.0195617			Vkorc1	1013.73	0.825109	0.219664	3.75624	0.000172485	0.00583042
	Irf9	3391.57	0.339594	0.104422	3.25214	0.0011454	0.0194774			Gins2	809.064	0.829592	0.223409	3.71334	0.000204542	0.00650173
	Stat1	10816.3	0.36784	0.13004	2.82867	0.00467422	0.0447876			Mad2l1	1417.7	0.839517	0.273951	3.06448	0.00218047	0.0286166
	Htra2	4692.33	0.421161	0.12667	3.32487	0.000884606	0.0162011			Lipn	1572.42	0.889364	0.246374	3.60981	0.000306423	0.00844277
	Rac2	28626.8	0.45724	0.0823326	5.55358	2.79878e-08	6.80497e-06			Kif20b	696.11	0.91779	0.239124	3.83813	0.000123977	0.00464376
	Dhx58	2091.9	0.470792	0.167605	2.80894	0.00497054	0.046272			Fah	1252.48	0.925613	0.238436	3.88201	0.000103596	0.0040904
	Mlkl	1537.5	0.488818	0.167909	2.9112	0.00360041	0.0385083			Asf1b	887.126	0.940934	0.327306	2.87478	0.00404309	0.0409163
	Oasl2	8014.69	0.535955	0.104541	5.12676	2.94776e-07	4.25553e-05			Tfec	797.663	0.94872	0.197447	4.80493	1.54803e-06	0.000166311
	Acss2	1944.02	0.537728	0.191232	2.81191	0.0049248	0.0460545			Crip1	15958.5	0.964	0.345016	2.79408	0.00520481	0.0475188
	Ifi204	9299.84	0.554771	0.199774	2.77699	0.00548644	0.0489926			Mgst3	1765.83	0.976123	0.28972	3.3692	0.000753872	0.0148505
	Fcgr4	4684.02	0.583181	0.17318	3.36749	0.000758564	0.0148908			Dusp23	535.735	0.993238	0.331292	2.99808	0.0027169	0.0328279
	Il15	563.778	0.594315	0.201095	2.9554	0.00312267	0.0355021			Dut	704.42	1.06104	0.360516	2.94313	0.00324916	0.0362854
	Ninj1	20659.4	0.603288	0.174034	3.46649	0.000527299	0.0119214			Rgs18	2810.79	1.08892	0.328439	3.31543	0.000915033	0.0165988
	Ly6e	56651.7	0.621154	0.164784	3.7695	0.000163578	0.00566757			Cdk1	1458.54	1.08984	0.343419	3.17349	0.00150617	0.0232191
	H2-T24	13700.7	0.625474	0.174392	3.5866	0.000335011	0.00881041			Stmn1	1973.32	1.09484	0.307527	3.56013	0.000370669	0.00949713
	Mitd1	746.984	0.627214	0.21953	2.85708	0.00427557	0.0422045			Cdca3	812.79	1.13513	0.320697	3.53958	0.000400769	0.0100439
	Lgals9	8994.2	0.633059	0.13153	4.81304	1.48649e-06	0.000160948			Npl	665.19	1.20855	0.242976	4.97395	6.56029e-07	8.4971e-05
	Oas1c	516.047	0.653282	0.201991	3.23421	0.00121979	0.0201731			Batf3	264.544	1.20893	0.418672	2.88753	0.00388276	0.0399287
	Ifi209	2455.96	0.655747	0.196599	3.33546	0.000851594	0.015906			Cenpk	144.665	1.26877	0.451639	2.80926	0.0049656	0.046272
	Limd2	3272.02	0.657052	0.142304	4.61724	3.88877e-06	0.000328625			Spc24	153.779	1.30699	0.441574	2.95983	0.00307809	0.035314
	Ebi3	1137.65	0.657363	0.224429	2.92905	0.00340003	0.0372498			Cks1b	688.787	1.30846	0.328372	3.98468	6.757e-05	0.00307033
	Batf	352.398	0.670345	0.230408	2.90939	0.0036214	0.0385845			Pclaf	964.798	1.32151	0.469489	2.81478	0.00488113	0.0458006
	Epsti1	2406.7	0.678406	0.170463	3.97978	6.89782e-05	0.00310326			Birc5	675.203	1.33499	0.406986	3.28018	0.00103741	0.0181533
	Ifit2	3601.07	0.679272	0.204703	3.31833	0.000905589	0.0164705			Ccnb2	554.779	1.33935	0.364358	3.67593	0.000236987	0.00711004
	Fcgr1	5708.8	0.681988	0.175748	3.88048	0.000104251	0.00409295			Mgll	8504.89	1.34265	0.240988	5.57144	2.52637e-08	6.25231e-06
	Ifi47	1668.45	0.68901	0.236468	2.91376	0.00357105	0.0385083			Fabp4	17698.9	1.50243	0.360738	4.16486	3.11544e-05	0.00168003
	Cd302	5607.28	0.709692	0.228177	3.11027	0.00186914	0.0262466			Etv5	4722.72	-0.714026	0.258596	-2.76116	0.00575967	0.0504918
	Il18bp	1414.81	0.763208	0.252682	3.02043	0.00252416	0.0312622			Arih1	11988.3	-0.455696	0.165947	-2.74603	0.00603208	0.0519289
	Ifi35	1334.65	0.772958	0.209072	3.69709	0.000218082	0.00674798			Cdca8	836.185	0.575225	0.210164	2.73703	0.00619958	0.0524847
	Ift22	1567.85	0.783679	0.241848	3.24037	0.00119374	0.0199273			Plpp2	901.183	0.585363	0.214292	2.73162	0.00630244	0.0529046
	Sirpb1a	653.275	0.78625	0.233337	3.36958	0.000752816	0.0148505			Spred1	7429.69	-0.640594	0.235679	-2.71808	0.00656616	0.0540703
	Milr1	4654.53	0.798	0.276029	2.891	0.00384014	0.0396281			Flt1	162.093	-1.22692	0.452941	-2.70878	0.00675315	0.0548145
	Pilra	937.666	0.825526	0.255214	3.23464	0.00121794	0.0201666			Vwf	2142.22	-0.830964	0.307382	-2.70336	0.00686418	0.0550844
	Ube2l6	3359.08	0.859413	0.220575	3.89624	9.76964e-05	0.00395465			Smyd2	2021.2	0.452234	0.16721	2.70458	0.00683908	0.0550844
	Pnkd	1018.65	0.867118	0.274546	3.15837	0.00158653	0.0239288			Lpxn	8141.21	0.420857	0.156493	2.6893	0.0071602	0.0563289
	Fabp3	909.923	0.874665	0.235689	3.71109	0.000206368	0.00654475			Mmp9	2012.38	0.399412	0.148589	2.68803	0.00718756	0.0565017
	Gsta3	310.347	0.881893	0.294053	2.9991	0.00270777	0.0327461			Mafb	25889.9	-0.637928	0.237407	-2.68706	0.00720835	0.0565466
	Ifit3	1413.59	0.886454	0.302169	2.93363	0.0033502	0.0368788			Plk2	33238.2	-0.211275	0.0788926	-2.67801	0.00740604	0.0575016
	Psmb9	2034.12	0.936257	0.292868	3.19686	0.00138934	0.0220308			Cenpe	1225.79	0.674552	0.253042	2.66577	0.00768113	0.0586517
	Gngt2	7279.51	0.944522	0.299711	3.15144	0.00162465	0.0242076			Ap2m1	21991.1	0.247703	0.0930668	2.66156	0.00777788	0.0591298
	Ankrd37	397.125	0.957179	0.339924	2.81586	0.00486474	0.0457503			Rpl14	14421.8	0.766003	0.289747	2.6437	0.00820056	0.0611359
	Ifi44	4137.87	0.962596	0.283884	3.39081	0.000696871	0.0140173			Timm8a1	881.284	0.777052	0.295157	2.63267	0.00847159	0.062024
	Zfas1	719.218	0.975671	0.342999	2.84453	0.00444773	0.0435012			Cenpf	612.156	0.962867	0.366514	2.6271	0.00861164	0.0626503
	Psmb8	5662.66	1.0004	0.25667	3.89763	9.71391e-05	0.00394795			Alyref	1793.43	0.534267	0.20438	2.61408	0.00894675	0.064046
	Ifi213	415.22	1.06566	0.313976	3.39408	0.000688587	0.0139938			Sord	2478.44	0.278421	0.107152	2.59838	0.00936653	0.0658194
	Xaf1	1170.16	1.06841	0.238363	4.48228	7.38491e-06	0.000523035			Plec	29528.5	-1.11585	0.43243	-2.58041	0.00986822	0.0679024
	Acp5	27755	1.06977	0.167862	6.37288	1.85508e-10	9.52207e-08			Itgb3	1357.64	-0.633661	0.245722	-2.57877	0.00991526	0.0679888
	Nmi	937.387	1.11344	0.306717	3.6302	0.000283197	0.00794499			Kif2c	407.266	0.873614	0.338923	2.57762	0.00994843	0.0680866
	Bst2	5265.67	1.19611	0.275767	4.33738	1.44191e-05	0.000892119			Prr15	80.7364	1.17986	0.457944	2.57642	0.0099829	0.0681542
	Zbp1	638.049	1.1975	0.2873	4.16811	3.07135e-05	0.00166925			Sulf2	5398.83	-0.733415	0.284629	-2.57674	0.00997366	0.0681542
	Cfb	1522	1.22114	0.300508	4.06359	4.83245e-05	0.00234993			Clic4	39263.1	-0.347068	0.134849	-2.57376	0.01006	0.0685215
	Saa3	1636.71	1.23032	0.372188	3.30564	0.000947612	0.017078			Pdlim5	5574.3	-0.456428	0.177427	-2.57249	0.0100971	0.0686439
	Pttg1	369.774	1.29138	0.351673	3.67211	0.000240561	0.00716974			Cdkn2c	636.379	0.580527	0.225787	2.57112	0.0101369	0.0687317
	Rtp4	3473.26	1.37315	0.253131	5.42466	5.80653e-08	1.18342e-05			Rad51	538.085	1.05649	0.411513	2.56733	0.0102484	0.0690146
	Hp	1352.84	1.38388	0.37457	3.69457	0.000220258	0.00674798			S100a10	10451.4	0.791965	0.308431	2.56772	0.0102369	0.0690146
	Usp18	1236.94	1.53023	0.264634	5.78244	7.36249e-09	2.08238e-06			Matk	5697.35	0.452666	0.176709	2.56165	0.0104177	0.069748
	Lst1	705.064	1.55411	0.405658	3.83108	0.000127582	0.00474563			Ephx1	4738.48	0.273785	0.107236	2.55311	0.0106766	0.0705952
	Aif1	1743.92	1.61047	0.325097	4.95383	7.27679e-07	9.25221e-05			Irs2	1575.75	-0.696227	0.273001	-2.55027	0.010764	0.0708473
	Ms4a4c	298.12	1.89767	0.409505	4.63407	3.5855e-06	0.000312265			Lig1	1716.4	0.518099	0.203301	2.54843	0.0108208	0.0709182
	Ccl5	480.729	1.94365	0.482258	4.0303	5.57049e-05	0.00263486			Rad54l	756.57	0.716618	0.284261	2.52099	0.0117027	0.0743297
	Slc6a13	36.9861	2.21368	0.752018	2.94365	0.00324365	0.036263			Dok2	3011.71	0.281114	0.111579	2.51941	0.0117553	0.0745089
	Marco	620.424	2.57657	0.254378	10.1289	4.11172e-24	1.89948e-20			Prkar1b	208.24	0.829497	0.330057	2.5132	0.0119643	0.0751304
	Ehd1	2546.03	-0.808107	0.292382	-2.76388	0.00571193	0.0502093			Arg1	629.551	-0.781056	0.311612	-2.50651	0.0121931	0.0758479
	Ifi27l2a	3056.32	0.917654	0.332346	2.76114	0.00575997	0.0504918			Syn1	1864.47	-0.796904	0.319537	-2.49394	0.0126335	0.0774038
	Bst1	4088.45	0.528963	0.191868	2.75691	0.00583498	0.0508887			Mtss1	15162.5	-0.283223	0.113814	-2.48848	0.0128292	0.0779141
	Gm6377	1617.36	0.514463	0.1867	2.75556	0.00585925	0.0509158			Dnmt3a	60650	0.343619	0.138824	2.47521	0.0133157	0.0795784
	Arg2	594.803	-1.62048	0.590232	-2.74549	0.00604205	0.0519289			Fbxo5	465.201	0.847008	0.342252	2.47481	0.0133306	0.0796334
	Flnb	4415.97	-0.963515	0.351778	-2.73898	0.00616293	0.0522718			Nudt21	1361.51	0.551077	0.222803	2.47339	0.013384	0.0798197
	Marf1	4940.95	-0.522688	0.19344	-2.70206	0.00689112	0.0552366			Cytip	1190.19	-0.433163	0.175796	-2.46401	0.0137392	0.080896
	AW112010	597.431	1.08243	0.402095	2.69198	0.00710303	0.0561236			Ahr	166.163	-0.814727	0.332202	-2.45251	0.0141865	0.0826001
	Slfn1	449.357	0.867088	0.3236	2.67951	0.00737305	0.0573418			Knstrn	592.131	0.733361	0.29934	2.44992	0.0142887	0.0829952
	Trim25	13818.7	-0.432805	0.161588	-2.67846	0.00739626	0.05749			Ube2c	678.456	1.0401	0.425149	2.44645	0.0144272	0.0835881
	Irak3	1966.56	-0.631193	0.237349	-2.65935	0.00782915	0.05936			Tceal8	4683.44	0.574533	0.236349	2.43087	0.0150626	0.085836
	Arrdc3	5017.05	-0.279625	0.105462	-2.65143	0.00801514	0.0602069			Hddc2	415.454	0.816675	0.336666	2.42577	0.015276	0.0867308
	Denr	3224.96	0.74512	0.281224	2.64956	0.00805967	0.0604431			Cd300c2	16775.7	0.56477	0.232938	2.42455	0.0153274	0.0869257
	Nfat5	4161.88	-0.813895	0.308346	-2.63955	0.00830157	0.0614591			Ccdc88a	12568.8	0.323305	0.133578	2.42034	0.0155061	0.0873568
	Fam102b	7135.88	-0.365012	0.138334	-2.63863	0.00832424	0.0614732			Aurkb	554.757	0.824147	0.340641	2.4194	0.0155461	0.0874329
	Nfkbiz	537.6	-0.77436	0.294572	-2.62876	0.00856972	0.062414			Sema4b	936.012	-0.617808	0.256016	-2.41316	0.0158149	0.0881299
	Tlr2	1903.1	-1.84092	0.703474	-2.6169	0.00887323	0.0636512			Pcna	37971.3	0.551007	0.228291	2.41362	0.0157949	0.0881299
	Nt5c3	1931.94	0.652363	0.250033	2.60911	0.00907787	0.0646036			Trem2	48100.2	0.463891	0.192657	2.40785	0.0160466	0.0890426
	Bcl3	959.681	-1.1006	0.424335	-2.5937	0.00949494	0.0663258			Rpl5	29456	0.694794	0.289497	2.40001	0.0163948	0.0902365
	Pfkl	6652.32	0.284263	0.10982	2.58844	0.00964108	0.0669812			Lrr1	102.04	1.74851	0.729136	2.39806	0.0164823	0.0905023
	Pdgfrb	157.499	-1.60658	0.621076	-2.58677	0.00968812	0.0670201			Snx5	60131.9	0.512337	0.214115	2.39281	0.01672	0.0912293
	Susd6	10675.7	-0.576565	0.22299	-2.58561	0.00972077	0.0671586			Sult1a1	231.387	0.986893	0.413751	2.38523	0.0170683	0.0925107
	Mcemp1	294.736	1.03677	0.401601	2.58159	0.00983459	0.0677423			Ndc80	601.073	0.706356	0.29787	2.37135	0.017723	0.0945698
	Batf2	328.523	0.714304	0.276679	2.58171	0.0098312	0.0677423			Tmtc4	480.235	-0.421059	0.177652	-2.37013	0.017782	0.0946443
	Jdp2	489.732	-0.740628	0.287119	-2.57952	0.00989379	0.0679138			Rassf8	6912.92	-0.379676	0.160592	-2.36423	0.0180676	0.0952812
	Ms4a6b	1930.68	0.50825	0.197825	2.56919	0.0101938	0.068982			Trip12	37278.2	-0.530401	0.224327	-2.36441	0.0180587	0.0952812
	Tapt1	3033.27	-0.353297	0.137577	-2.568	0.0102288	0.0690146			Crtap	5633.34	0.309541	0.131265	2.35813	0.0183673	0.0962027
	Dnajc18	1783.05	-0.370554	0.144644	-2.56183	0.0104122	0.0697453			Idh1	22067.2	0.407154	0.17277	2.35662	0.0184419	0.0963747
	Cxcl2	187.523	-1.75527	0.686487	-2.55689	0.0105614	0.0701343			Tmem126b	1188.38	0.373404	0.158818	2.35114	0.0187157	0.0973289
	Acod1	4974.28	-2.55543	0.99985	-2.55581	0.0105939	0.0702832			Dhfr	721.187	0.759966	0.323459	2.3495	0.0187988	0.0975508
	Disp1	1041.96	-0.658177	0.258302	-2.5481	0.0108313	0.0709182			Smagp	502.684	0.770665	0.32973	2.33726	0.0194258	0.0993626
	Orai2	885.796	-1.11001	0.436316	-2.54404	0.0109578	0.0713645			Atp6v0d2	106045	0.509284	0.218137	2.3347	0.0195591	0.0994384
	Jak2	5320.75	-0.411711	0.162074	-2.54027	0.0110767	0.071869			Rrp15	811.172	0.70733	0.304336	2.32418	0.0201159	0.10113
	Trafd1	9031.2	0.294609	0.116455	2.5298	0.0114126	0.0730967			Slc9a6	2820.3	-0.379568	0.163631	-2.31966	0.0203592	0.101981
	Syk	32014.1	-0.664941	0.263302	-2.52539	0.0115568	0.0737414			Sema6d	57.5832	-1.65546	0.713673	-2.31963	0.0203608	0.101981
	Msrb1	15994.2	0.648438	0.257298	2.52018	0.0117293	0.0744308			Rgs16	812.341	-0.731742	0.316937	-2.30879	0.0209552	0.103721
	Exoc3l4	254.961	1.00655	0.402444	2.5011	0.0123807	0.0766344			Ank	3392.95	-0.289125	0.125456	-2.3046	0.0211891	0.104021
	Bco2	90.8287	1.04075	0.416843	2.49674	0.0125339	0.0770321			Ckap4	8006.86	-0.244155	0.105965	-2.3041	0.0212171	0.104021
	Vamp2	1813.23	-0.631618	0.253538	-2.49121	0.0127308	0.0776073			Trio	6866.19	-0.797457	0.345912	-2.30537	0.0211456	0.104021
	Irgm1	5220.25	0.400924	0.160993	2.49032	0.0127628	0.0776971			Asap2	464.942	-0.910705	0.395155	-2.30468	0.0211846	0.104021
	Slco3a1	212.083	-0.709331	0.285395	-2.48544	0.0129391	0.0783415			B3gnt7	309.951	-0.539224	0.234211	-2.3023	0.0213181	0.104291
	Fkbpl	582.495	0.685724	0.27789	2.46761	0.0136018	0.0805587			S100a1	11106.1	0.654172	0.2842	2.3018	0.0213463	0.104389
	Morc3	5731.24	-0.32254	0.130789	-2.46612	0.0136587	0.080607			Slc38a2	2993.91	-0.458869	0.199456	-2.3006	0.0214141	0.104548
	Acvr1b	3170.32	-0.568413	0.230514	-2.46585	0.0136689	0.080607			Cd9	62229.4	0.390189	0.169641	2.30008	0.0214435	0.104643
	Chpt1	10399.1	0.579663	0.235515	2.46125	0.0138453	0.0813057			Tcf19	453.274	1.03706	0.452769	2.29047	0.0219939	0.106573
	Ncf1	12107.9	-0.77424	0.316931	-2.44293	0.0145687	0.0839884			Tcp11l2	1393.84	0.417949	0.182633	2.28846	0.0221108	0.106808
	Acpp	155.654	-1.39063	0.575128	-2.41795	0.0156081	0.0875404			Dnajb14	5825.96	-0.490012	0.216714	-2.2611	0.023753	0.111402
	Ppp1r11	2281.33	0.598833	0.247855	2.41607	0.0156892	0.087747			Sdc4	1988.05	-0.465513	0.205914	-2.26072	0.0237768	0.111426
	Mx2	214.866	0.572041	0.237594	2.40764	0.0160558	0.0890426			Reep3	13915.3	-0.384105	0.170364	-2.25462	0.0241572	0.112385
	Irf7	8879.57	0.826407	0.345049	2.39504	0.0166185	0.0909617			Clec10a	167.82	1.46164	0.64963	2.24996	0.0244513	0.113264
	Trim5	349.936	0.602493	0.251543	2.39519	0.0166118	0.0909617			Gls	9520.34	-0.396695	0.176898	-2.24251	0.0249284	0.114512
	Adgre1	53787.6	0.38393	0.161158	2.38233	0.0172035	0.0929			BC005537	49391.4	-0.461607	0.206455	-2.23588	0.0253599	0.115768
	Tmem248	4069.35	-0.266847	0.112331	-2.37555	0.0175227	0.0938601			Abcg2	1258.97	0.637143	0.285511	2.23159	0.0256424	0.116517
	Dcp2	3316.53	-0.660068	0.278247	-2.37224	0.0176808	0.094427			Oxct1	22285.9	0.376647	0.168903	2.22997	0.0257497	0.116852
	Osbpl3	1325.32	-0.394122	0.167026	-2.35964	0.0182928	0.0958852			Ahnak	109277	-0.859363	0.385827	-2.22732	0.0259256	0.117228
	H2-K1	35992.2	0.654366	0.27798	2.354	0.0185724	0.096789			Mcm5	2205.68	0.679757	0.306486	2.2179	0.0265615	0.118754
	B4galnt2	167.882	0.704485	0.299398	2.35301	0.0186222	0.096988			Cdk6	8016.12	-0.50597	0.228442	-2.21487	0.0267692	0.119367
	Il18	685.42	0.718841	0.305634	2.35196	0.0186746	0.0971876			Tk1	536.315	0.879936	0.399641	2.20182	0.0276783	0.121737
	Abcc4	2499.47	-0.524276	0.223549	-2.34523	0.0190152	0.0981195			Cd200r1	13302	0.559627	0.254974	2.19484	0.0281753	0.123297
	Cdc42ep2	508.631	-0.781275	0.335901	-2.32591	0.0200233	0.100967			Fchsd2	1248.01	-0.444819	0.203107	-2.19007	0.0285192	0.124134
	S1pr1	3543.17	-0.602781	0.259825	-2.31995	0.0203437	0.101968			Cd300a	16487.9	0.388627	0.177459	2.18995	0.0285279	0.124134
	Samsn1	799.914	0.479268	0.206778	2.31779	0.0204607	0.102185			Ptgs1	1090.6	-0.446245	0.207331	-2.15233	0.0313711	0.13163
	Gmfg	918.355	0.766393	0.330639	2.31791	0.0204541	0.102185			Galc	18844.4	-0.206485	0.0963687	-2.14265	0.0321411	0.133727
	Slc7a7	3874.68	0.254133	0.11015	2.30715	0.0210465	0.103937			Serbp1	17242.3	0.44971	0.210733	2.13403	0.0328401	0.135617
	Sp100	6459.19	0.248784	0.109052	2.28133	0.0225287	0.107929			Gab1	1958.78	-0.376497	0.176486	-2.1333	0.0329002	0.135719
	Plekhn1	1739.26	-0.833292	0.366578	-2.27316	0.0230164	0.109466			Lrmp	4892.43	0.405036	0.189872	2.1332	0.0329085	0.135719
	Dctn4	5733.56	-0.293019	0.129194	-2.26806	0.0233258	0.110182			Padi2	1423.26	-0.550749	0.25854	-2.13023	0.0331527	0.136299
	Pten	8672.66	-0.341488	0.150613	-2.26732	0.0233708	0.110343			Pip5k1c	27257.6	-0.601563	0.28295	-2.12604	0.0335	0.137125
	Prorsd1	819.953	0.773935	0.343156	2.25535	0.0241115	0.11227			Cd300lb	32869.9	-0.253288	0.11925	-2.124	0.0336699	0.137523
	Gbp6	688.142	0.495817	0.220646	2.24712	0.0246326	0.113833			Lonrf3	13096.8	-0.393015	0.185252	-2.12152	0.0338783	0.137972
	Pag1	2562.58	-0.524381	0.233747	-2.24336	0.0248733	0.114411			Ralgds	2038.04	-0.722519	0.34081	-2.12	0.0340058	0.138369
	Gdi1	5581.26	-0.511882	0.228363	-2.24153	0.024992	0.114728			Capn2	15933.8	-0.256829	0.121393	-2.11569	0.0343708	0.139445
	Dusp2	658.844	0.467677	0.20955	2.23182	0.0256267	0.116484			Ctsl	855800	0.450805	0.216075	2.08634	0.0369481	0.145459
	Ms4a6c	6158.5	0.582755	0.262339	2.22138	0.0263251	0.118503			Sestd1	7254.01	-0.319689	0.1536	-2.08131	0.0374055	0.146286
	1110008P14Rik	1577.06	0.526246	0.236909	2.2213	0.0263308	0.118503			Eif4e3	2882.66	0.464439	0.223513	2.07791	0.0377178	0.147165
	Tnf	1503.62	-0.751102	0.339096	-2.21501	0.0267591	0.119361			Ankrd55	771.199	0.365694	0.176279	2.07452	0.0380313	0.147696
	Ttc39b	2655.88	-0.523558	0.237184	-2.20739	0.0272869	0.120744			Myo1e	50171.9	-0.475286	0.229616	-2.06992	0.0384602	0.148737
	Hmgn3	288.461	0.729958	0.331256	2.20361	0.0275519	0.121451			Pcyt1a	20282	-0.327424	0.159386	-2.05429	0.0399481	0.152644
	Xylt2	6178.07	-0.564441	0.256435	-2.20111	0.0277285	0.121897			Rin2	31449.9	-0.191446	0.0940402	-2.03579	0.0417711	0.156921
	Sntb2	1705.03	-0.45667	0.207738	-2.1983	0.0279277	0.122407			Igf2r	42755.6	-0.692903	0.340438	-2.03533	0.0418178	0.156921
	Birc3	1969.71	-0.492383	0.225634	-2.18222	0.0290931	0.125725			Dnase2a	14785.3	0.420843	0.206709	2.03592	0.0417583	0.156921
	Rffl	1903.71	-0.478896	0.219821	-2.17857	0.0293635	0.126514			Myc	1695.99	-0.45545	0.225573	-2.01908	0.0434788	0.160345
	Rnd1	43.1658	-1.98967	0.914316	-2.17612	0.029546	0.126852			Rgs2	18459.2	0.448234	0.222292	2.01642	0.0437561	0.160908
	Cp	163.526	1.31068	0.606119	2.16241	0.0305867	0.129554			Socs6	7044.82	0.34615	0.172054	2.01187	0.0442335	0.161793
	F11r	122.325	-1.03281	0.477957	-2.16088	0.0307044	0.129913			Galm	2268.1	0.377142	0.187587	2.01049	0.0443795	0.162111
	Tspo	4254.25	0.511189	0.236797	2.15877	0.0308681	0.13011			Cenph	229.442	0.976929	0.487364	2.00451	0.0450151	0.163358
	Psen2	8888.12	0.365596	0.169885	2.15202	0.0313958	0.131693			Ska1	129.489	1.10365	0.550879	2.00343	0.0451308	0.163457
	Pde7b	4924.48	-0.367959	0.172177	-2.1371	0.03259	0.134865			Pkdcc	1767.5	0.297346	0.150316	1.97814	0.0479129	0.169524
	Fpr1	137.461	-1.26523	0.592317	-2.13608	0.0326732	0.13517			Myo1c	12416	-0.414325	0.210648	-1.96691	0.0491939	0.172471
	Gas7	9054.5	-0.466928	0.219034	-2.13176	0.0330263	0.135981			Kcnk6	4166.08	-0.388771	0.199551	-1.94823	0.0513869	0.177157
	Slc22a4	2768.44	-0.586915	0.276575	-2.12208	0.0338309	0.137854			Zyx	9489.03	-0.496511	0.256203	-1.93796	0.0526277	0.179603
	Slfn4	2957.94	0.433756	0.205384	2.11193	0.0346926	0.140299			Pspc1	1628.89	-0.525196	0.272243	-1.92914	0.053713	0.182007
	Scoc	1546.24	0.482262	0.228455	2.11097	0.0347745	0.140507			Prim2	926.086	0.386954	0.200743	1.9276	0.0539044	0.182421
	Smox	1280.58	-0.813439	0.385413	-2.11057	0.0348097	0.140567			Cnrip1	2075.81	0.51462	0.268958	1.91339	0.0556986	0.185693
	Tmem119	606.825	-0.67469	0.320073	-2.10792	0.0350376	0.1412			Bcar3	2914.16	-0.449526	0.235992	-1.90483	0.056802	0.187954
	Irak2	7176.38	-0.473152	0.225927	-2.09426	0.0362364	0.143568			Dusp3	26423.7	-0.207914	0.109723	-1.8949	0.0581056	0.190141
	Slc25a10	3308.36	0.354558	0.16941	2.09289	0.0363588	0.143806			Pparg	4713.81	0.335839	0.177902	1.88778	0.0590561	0.192036
	Fnbp1l	1982.56	-0.507797	0.242605	-2.0931	0.0363398	0.143806			Eme1	222.257	0.638861	0.338974	1.88469	0.0594719	0.192659
	Ggct	297.629	0.602342	0.287796	2.09295	0.0363538	0.143806			Paqr4	768.976	0.333975	0.178037	1.87588	0.0606724	0.194959
	Ccdc50	9002.72	-0.453401	0.217172	-2.08776	0.0368199	0.14505			Inpp5a	1777.76	-0.239242	0.128057	-1.86825	0.0617278	0.197253
	Dnajb2	861.253	-0.450626	0.216426	-2.08213	0.037331	0.14615			Pcyox1l	202.825	0.47589	0.255943	1.85936	0.0629764	0.199632
	Stat3	7346.88	-0.363159	0.17496	-2.07567	0.0379243	0.147602			Egr3	33.446	-1.94176	1.04489	-1.85835	0.0631199	0.19995
	Tmem178	816.115	0.37822	0.182791	2.06915	0.0385325	0.148918			Spc25	823.241	0.544058	0.294143	1.84964	0.0643657	0.202003
	Mthfr	3478.43	-0.488082	0.23759	-2.0543	0.0399464	0.152644			Srsf3	8356.64	0.526008	0.285044	1.84536	0.0649854	0.203074
	Mrpl45	1479.55	0.500448	0.244444	2.04729	0.0406294	0.154438			Sesn1	12873.3	0.473137	0.258487	1.83041	0.0671884	0.206879
	Alkbh2	187.822	0.756538	0.372002	2.03369	0.0419825	0.157221			Junos	419.724	-0.566966	0.311848	-1.81808	0.0690513	0.210187
	Clec4e	3532.66	-1.34726	0.663888	-2.02935	0.0424227	0.158217			Mcm3	3339.01	0.406268	0.223536	1.81746	0.0691467	0.210431
	Mx1	964.351	0.427919	0.211375	2.02445	0.0429234	0.159105			Wsb2	26678.2	0.188348	0.103774	1.81497	0.0695281	0.211314
	Nisch	18281.5	-0.54159	0.268624	-2.01617	0.0437826	0.160908			Snhg4	164.831	0.808341	0.445802	1.81323	0.0697963	0.211572
	Dnm1l	6663.27	-0.247609	0.123165	-2.01039	0.0443899	0.162111			Aurka	612.03	0.602508	0.333853	1.80471	0.07112	0.214133
	Ccnd3	1142	0.351765	0.175052	2.00949	0.0444852	0.162211			Chil3	326.245	-0.719868	0.40068	-1.79662	0.0723964	0.216517
	Ssh1	3623.19	-0.444362	0.222253	-1.99936	0.0455698	0.164295			Hebp2	310.068	0.525705	0.2932	1.79299	0.0729746	0.217589
	Elk3	5754.28	-0.274599	0.137487	-1.99727	0.0457954	0.164809			Dennd4c	14816	-0.62198	0.346993	-1.79248	0.0730553	0.217736
	Helz2	5906.04	-0.812111	0.407691	-1.99198	0.0463735	0.166027			Rrm2	2678.12	0.758153	0.425873	1.78023	0.075038	0.220984
	Malt1	14677.2	-0.570776	0.286831	-1.98994	0.0465978	0.166529			Sft2d2	9372.08	-0.335132	0.189023	-1.77297	0.0762339	0.223084
	Mgst2	213.924	1.3842	0.696863	1.98633	0.0469972	0.167438			Ets1	442.201	0.902629	0.511029	1.7663	0.0773459	0.225055
	Zfp503	1135.42	-0.488417	0.245958	-1.98578	0.0470578	0.167568			Cenpa	1613.01	0.398053	0.226663	1.75614	0.0790638	0.227806
	Slc15a3	66189.6	-0.465407	0.235461	-1.97658	0.0480896	0.169976			Crem	813.652	-0.641187	0.367492	-1.74476	0.0810259	0.230871
	Icosl	36.427	-1.90963	0.969176	-1.97037	0.0487963	0.171598			H2-Eb1	402.667	0.656849	0.376928	1.74264	0.0813971	0.231639
	Acyp2	109.038	1.37908	0.702203	1.96393	0.0495383	0.172978			Il6st	15893.7	-0.669375	0.384872	-1.73922	0.0819967	0.232867
	Pfkfb3	9136	-0.411587	0.209932	-1.96057	0.0499295	0.173801			Phgdh	183.518	1.11112	0.639774	1.73674	0.0824332	0.233389
	Hspa1b	1879.04	-0.215919	0.110822	-1.94834	0.0513746	0.177157			Cdc20	392.912	0.458688	0.264503	1.73415	0.0828918	0.234066
	Ccdc28b	264.994	0.598243	0.307282	1.94689	0.0515481	0.177492			Pbk	545.366	0.813773	0.473073	1.72019	0.0853988	0.238425
	Cxcl16	5047.09	-0.867944	0.446192	-1.94522	0.0517479	0.177782			Tanc2	2510.35	-0.635814	0.369919	-1.71879	0.0856522	0.238748
	Ddx58	4251.5	0.35941	0.185279	1.93983	0.0523999	0.179082			Prr5l	1063.99	0.373195	0.218444	1.70843	0.087557	0.242103
	Rbpms	987.975	-0.613045	0.316166	-1.939	0.0525012	0.17926			Cad	1693.12	-0.619378	0.363935	-1.70189	0.0887753	0.244072
	Abcc5	14784.9	-0.43206	0.223507	-1.93309	0.0532251	0.18084			Abcd2	2246.01	0.405093	0.238858	1.69596	0.089894	0.245955
	Raf1	4967.06	-0.380406	0.196822	-1.93274	0.0532679	0.180897			Cast	13476.2	-0.171669	0.101445	-1.69223	0.0906015	0.247223
	Lhfpl2	87275.6	-0.220324	0.114193	-1.9294	0.0536812	0.181988			Fgd6	4437.48	-0.514658	0.304315	-1.6912	0.0907983	0.2475
	Igtp	1424.48	0.316469	0.164142	1.92801	0.0538533	0.182349			Wdr77	2225.87	0.272609	0.162186	1.68084	0.0927942	0.250223
	Micall2	1434.74	-0.441355	0.229393	-1.92401	0.0543537	0.183492			Ltc4s	105.517	0.803492	0.478112	1.68055	0.09285	0.250303
	Pilrb1	90.642	1.10789	0.577693	1.91779	0.0551377	0.184958			Gnaq	11717.5	-0.213969	0.127421	-1.67923	0.0931077	0.250803
	Sppl2a	14362.1	-0.285652	0.148961	-1.91762	0.0551587	0.184958			Cenpp	86.192	1.13104	0.675546	1.67427	0.0940781	0.252631
	Pik3cg	5658.6	-0.389035	0.203115	-1.91534	0.0554493	0.185442			Anxa4	65552.8	0.252901	0.151551	1.66875	0.0951669	0.254765
	Itgb8	368.762	-0.735521	0.38531	-1.90891	0.0562739	0.186937			Nav1	9272.56	-0.50422	0.30282	-1.66508	0.0958968	0.255928
	Nab1	3952.24	-0.197245	0.103335	-1.90879	0.0562898	0.186945			Shmt2	1402.72	0.288039	0.17394	1.65597	0.0977285	0.258369
	Pdpn	11094.2	-0.677254	0.356693	-1.8987	0.0576036	0.189312			Mcm7	1712.09	0.52603	0.31849	1.65164	0.0986086	0.259813
	Med1	3903.36	-0.481945	0.254628	-1.89274	0.0583923	0.190414			Tspan17	1758.87	0.265589	0.160936	1.65027	0.0988869	0.2602
	Sipa1l1	2114.41	-0.305088	0.161894	-1.8845	0.0594979	0.192659			Gmpr	568.857	0.44939	0.274676	1.63608	0.101824	0.265159
	Mdm4	3938.38	-0.478966	0.254714	-1.8804	0.0600529	0.193732			Cdc6	425.92	0.722239	0.441711	1.63509	0.102029	0.265445
	Met	9618.88	-0.435211	0.232305	-1.87345	0.0610065	0.195654			Pak1	3473.88	0.379567	0.232566	1.63208	0.102662	0.266691
	Slc41a1	847.66	-0.518756	0.277695	-1.86807	0.0617517	0.197267			Endod1	3350.9	-0.249931	0.154025	-1.62266	0.104661	0.270413
	Cwc27	1378.65	0.340035	0.182283	1.86542	0.0621226	0.197967			Pole2	570.958	0.387357	0.238788	1.62218	0.104765	0.270569
	Grap	713.341	0.581335	0.313337	1.8553	0.0635528	0.20077			Hnmt	2098.89	0.414938	0.256197	1.61961	0.105316	0.271247
	Snx10	8572.92	0.342823	0.185458	1.84852	0.0645272	0.202326			Pacs2	12703.1	-0.384196	0.237454	-1.61798	0.105667	0.272049
	Atxn7l1	2519.88	-0.281125	0.152407	-1.84457	0.0650998	0.203248			Srsf2	14419.3	0.247161	0.152824	1.61728	0.105817	0.272283
	Parp9	4214.42	0.221053	0.120244	1.83837	0.0660079	0.204791			Phka2	5121.68	-0.381147	0.2357	-1.61708	0.10586	0.272293
	Wipi1	1061.52	-0.44018	0.244333	-1.80156	0.0716153	0.215063			Plxnc1	11361.6	-0.353605	0.219696	-1.60952	0.107502	0.27524
	Prdx5	12307.1	0.534982	0.298637	1.79141	0.0732269	0.218063			Rab3il1	10709	0.372295	0.231523	1.60802	0.10783	0.275876
	Apbb3	321.476	-0.635966	0.355665	-1.7881	0.0737597	0.219223			Rras2	1713.61	0.452636	0.283876	1.59449	0.110827	0.280487
	Def8	2850.9	-0.269072	0.150551	-1.78725	0.0738978	0.219524			Ptprs	4524.2	-0.608801	0.382791	-1.59043	0.111739	0.28174
	Mreg	947.316	0.381975	0.214006	1.78488	0.0742804	0.220156			Gar1	535.662	0.422538	0.266951	1.58283	0.113459	0.284089
	Hspa4l	3583.91	-0.320182	0.179844	-1.78033	0.0750216	0.220984			Stac2	13360.6	-0.308679	0.195701	-1.5773	0.114727	0.286488
	Abhd3	950.633	0.434526	0.244993	1.77362	0.0761252	0.222813			Mki67	4464.24	0.544939	0.345726	1.57622	0.114976	0.286788
	Ctsc	10298.1	0.23161	0.131173	1.76568	0.0774493	0.225214			Eps8	3961.54	0.314352	0.199662	1.57442	0.11539	0.287418
	Tap2	3938.88	0.282864	0.161458	1.75193	0.0797851	0.229124			H2-Aa	1298.76	0.483372	0.307338	1.57277	0.115772	0.287955
	Spic	58.2689	1.50256	0.860375	1.7464	0.0807423	0.230438			Pa2g4	6086.54	0.256456	0.163117	1.57222	0.115899	0.288023
	Ifitm6	103.187	0.844966	0.486841	1.73561	0.082633	0.233634			Npepl1	4233.2	0.166292	0.106033	1.56831	0.116809	0.289237
	Pvr	1145.62	-0.330869	0.191153	-1.73092	0.0834668	0.235211			Erdr1	904.445	-0.540738	0.344778	-1.56837	0.116795	0.289237
	Whamm	808.752	-0.40586	0.235452	-1.72375	0.084753	0.237267			Tpm1	9917.93	-0.206935	0.132119	-1.56627	0.117284	0.289999
	Dnajb4	2720.72	-0.36831	0.215435	-1.70961	0.0873382	0.241794			Armc6	734.871	0.321486	0.205442	1.56485	0.117617	0.290408
	Smim3	1197.29	-0.541948	0.320673	-1.69003	0.091022	0.247736			Mocos	9441	0.128946	0.0824631	1.56369	0.117891	0.290877
	Arl6	345.084	0.590904	0.350434	1.68621	0.0917562	0.24866			Cenpm	96.2799	1.05045	0.672323	1.56241	0.118191	0.29125
	Lpcat2	1744.97	-0.55479	0.329748	-1.68247	0.0924785	0.249836			Clcn5	5056.09	-0.4391	0.282559	-1.55401	0.120181	0.293962
	Tmem140	4172.14	0.330125	0.196246	1.6822	0.0925295	0.249925			Acap1	281.27	0.404101	0.261103	1.54767	0.121702	0.296636
	Kif13b	8529.43	-0.52556	0.313269	-1.67767	0.0934124	0.251354			Bub1	791.268	0.611008	0.395376	1.54538	0.122253	0.297299
	Gbp7	1323.32	0.328038	0.196623	1.66836	0.0952438	0.254872			Naaa	2226.88	0.281161	0.181973	1.54507	0.12233	0.297433
	Pstpip2	2408.97	-0.280927	0.168949	-1.66279	0.0963536	0.256646			Gpx1	35557.7	0.368443	0.238774	1.54307	0.122815	0.29835
	Ifitm3	13065.7	0.57396	0.345444	1.66152	0.09661	0.257039			Car2	98.4129	0.741537	0.481357	1.54052	0.123435	0.298982
	Lcn2	55.8097	1.37583	0.829455	1.65872	0.0971725	0.257892			Depdc1b	110.884	0.934572	0.608781	1.53515	0.124746	0.301246
	Il1b	76.422	-1.89265	1.14247	-1.65664	0.0975931	0.258252			Tmem26	763.622	-0.214521	0.139851	-1.53392	0.125049	0.301506
	Magohb	374.329	0.783341	0.474576	1.65061	0.0988175	0.260116			Ubl3	12229	0.21867	0.143069	1.52842	0.126408	0.303567
	Tuba4a	4256.73	0.2944	0.178949	1.64516	0.0999368	0.262117			Clstn1	4295.69	-0.357932	0.235068	-1.52267	0.127841	0.305337
	Sgk1	30548.1	-0.584076	0.357053	-1.63582	0.101876	0.265246			Iars	5121.8	-0.368625	0.242088	-1.52269	0.127836	0.305337
	Scamp1	4382.41	-0.342843	0.209704	-1.63489	0.102072	0.265507			Grwd1	1005.21	0.315526	0.207637	1.51961	0.12861	0.30627
	Pitpnm1	5132.21	-0.383804	0.234862	-1.63417	0.102223	0.265721			Snx9	9167.94	-0.182814	0.120622	-1.51559	0.129623	0.308108
	Cd300lf	9424.69	-0.56164	0.345349	-1.62629	0.103887	0.268915			Zfp703	3360.66	-0.286711	0.189832	-1.51034	0.130956	0.309766
	Map3k14	571.978	-0.365701	0.226752	-1.61278	0.106793	0.273828			Nop58	2276.51	0.309829	0.205263	1.50943	0.13119	0.31016
	Gypc	1554.35	0.375613	0.23381	1.60649	0.108167	0.276636			Serpina3g	91.1723	-1.43108	0.949542	-1.50713	0.131778	0.311028
	Cdc42bpg	563.598	-0.475507	0.296185	-1.60544	0.108397	0.276811			Lpl	552477	0.454647	0.303096	1.50001	0.133612	0.313428
	Trim30a	8506.98	0.265843	0.165897	1.60246	0.109053	0.27781			Bambi	694.361	0.353241	0.235515	1.49987	0.133649	0.313461
	Plpp3	6908.14	-0.3878	0.242637	-1.59827	0.109983	0.279219			Lpin1	2512.74	0.254062	0.169419	1.49961	0.133715	0.313564
	Rasgrp1	43.336	-1.32868	0.83263	-1.59576	0.110542	0.280001			Slc39a8	711.036	-0.251277	0.168148	-1.49438	0.135076	0.315633
	Clec4d	31588.2	0.424522	0.265988	1.59602	0.110485	0.280001			Ccne2	440.552	0.903928	0.605983	1.49167	0.135785	0.316436
	Ddx60	2302.33	0.31079	0.195512	1.58962	0.111921	0.281846			Nap1l1	12294.9	0.369387	0.247791	1.49072	0.136035	0.316753
	Fgl2	4206.65	-0.27357	0.172337	-1.58741	0.112419	0.282545			Slc39a12	44.1969	1.12476	0.755957	1.48786	0.136787	0.318077
	Rsph9	126.661	0.901202	0.568551	1.58508	0.112947	0.283223			Spag5	444.846	0.466171	0.314754	1.48107	0.138588	0.321026
	Mefv	339.511	-0.748515	0.472556	-1.58397	0.1132	0.283682			Dagla	1826.21	-0.490177	0.331117	-1.48037	0.138774	0.321327
	Slc20a1	3608.19	-0.208795	0.132282	-1.5784	0.114473	0.286109			Mical1	6064.37	0.256578	0.173903	1.47541	0.140102	0.322699
	Agrn	1906.56	-0.587168	0.372576	-1.57597	0.115033	0.286788			1810013L24Rik	4356.51	-0.306219	0.207743	-1.47403	0.140474	0.323383
	Hspa1a	1137.53	-0.272033	0.173156	-1.57103	0.116175	0.288439			Gcnt1	6688.77	-0.305923	0.207695	-1.47294	0.140766	0.32369
	Snx20	2861.93	0.341029	0.217159	1.57041	0.11632	0.288667			Tpcn2	10622.9	-0.278164	0.18907	-1.47123	0.14123	0.324272
	Zfp658	253.283	-0.469831	0.299938	-1.56643	0.117248	0.289961			Gpr68	735.017	-0.359238	0.244397	-1.46989	0.141591	0.324722
	H2-M3	2573.78	0.278634	0.179135	1.55544	0.119841	0.293542			Fem1c	2764.45	-0.332084	0.226781	-1.46434	0.143101	0.326138
	Cxcl1	88.4354	-1.10857	0.716709	-1.54675	0.121922	0.296911			Mcm6	3799.35	0.408309	0.280966	1.45323	0.146159	0.330258
	Bnip3	2265.76	0.363754	0.235571	1.54414	0.122555	0.297875			Tpgs2	1335.14	0.225037	0.156299	1.43979	0.149927	0.335438
	Eva1b	187.684	0.54086	0.350797	1.54181	0.123121	0.298595			Rhoj	1515.68	0.357701	0.248946	1.43686	0.150757	0.336449
	Vash1	226.374	-1.04904	0.684581	-1.53238	0.125428	0.302158			Cbx5	2979.37	-0.377426	0.262786	-1.43625	0.150932	0.336566
	Coro1a	13075.8	0.311331	0.204215	1.52453	0.127378	0.304945			Prim1	424.169	0.525441	0.366967	1.43185	0.152188	0.338428
	Pirb	31381.6	-0.186426	0.12303	-1.51529	0.129699	0.308108			Anpep	144711	-0.321314	0.225512	-1.42482	0.15421	0.341029
	Grk2	14214.4	-0.28834	0.19025	-1.51558	0.129625	0.308108			Daglb	30362	0.219161	0.153762	1.42533	0.154063	0.341029
	Ms4a4b	42.0985	1.52604	1.01294	1.50654	0.131928	0.311162			Stk11ip	3377.47	-0.344878	0.24217	-1.42412	0.154413	0.341255
	Oas3	7767.05	0.306282	0.204991	1.49412	0.135144	0.315709			Ccna2	1566.76	0.549757	0.387573	1.41846	0.156056	0.343245
	Hcar2	60.8027	-0.762417	0.512716	-1.48702	0.13701	0.318327			Stab2	648.577	0.458316	0.32524	1.40916	0.158787	0.346993
	Slamf7	14054.9	-0.34072	0.229791	-1.48274	0.138143	0.320154			Ctsk	4053.72	0.299523	0.21278	1.40767	0.15923	0.347695
	Wfdc17	4009.23	0.56587	0.381792	1.48214	0.138302	0.320469			Ampd2	2264.2	-0.323978	0.230269	-1.40696	0.15944	0.347926
	Cxcl10	62.5899	-1.85784	1.25523	-1.48009	0.13885	0.321327			Rad51ap1	359.431	0.545467	0.387921	1.40613	0.159686	0.348243
	Stx11	945.653	-0.384198	0.259962	-1.4779	0.139433	0.322122			Dkc1	902.081	0.366093	0.262377	1.3953	0.162926	0.352041
	Pik3ap1	35416.1	-0.313631	0.213232	-1.47084	0.141334	0.324458			Slc38a9	2773.46	-0.179973	0.129679	-1.38784	0.165187	0.35509
	Il1rn	36248.6	0.271823	0.18492	1.46995	0.141576	0.324722			Nusap1	701.444	0.516738	0.37334	1.38409	0.16633	0.356396
	Sla	3731.58	0.258752	0.176396	1.46688	0.142409	0.325481			Slc46a3	978.588	0.327256	0.236887	1.38149	0.167129	0.357556
	Trim12c	3216.87	0.366786	0.250472	1.46438	0.14309	0.326138			Gna15	1828.32	-0.240787	0.174755	-1.37785	0.168249	0.359135
	Vav1	11398.8	-0.254209	0.17378	-1.46282	0.143518	0.326602			Smc2	2599.18	0.37289	0.271362	1.37414	0.169398	0.360434
	Jade2	6016.88	-0.353905	0.242258	-1.46086	0.144053	0.327391			Ctdsp2	6827.12	-0.303981	0.221915	-1.36981	0.170747	0.361944
	Slc16a3	5253.37	-0.390202	0.26764	-1.45794	0.144858	0.328412			Tmem176a	137.813	-1.07585	0.787752	-1.36572	0.172027	0.363488
	Il1a	934.558	0.419891	0.289053	1.45264	0.146323	0.330437			Ccnd1	3240.06	-0.407723	0.298663	-1.36516	0.172202	0.363748
	Gabpb1	1613.67	-0.21814	0.150157	-1.45275	0.146292	0.330437			Emp2	335.862	-0.404584	0.297319	-1.36078	0.173585	0.365165
	Tnfrsf1b	86144.1	-0.298827	0.206208	-1.44915	0.147295	0.33155			Nek2	457.083	0.517996	0.380984	1.35963	0.173948	0.36562
	Mtdh	15265.7	0.282924	0.195515	1.44707	0.147877	0.332484			Prkar2a	6082.63	-0.207959	0.153452	-1.35521	0.175351	0.367154
	Nfkbia	2684.94	-0.638424	0.441717	-1.44532	0.148367	0.333207			Epb41l1	8826.55	-0.275416	0.203582	-1.35285	0.176104	0.368285
	Anp32a	6275.36	0.318253	0.221518	1.43669	0.150806	0.33647			Kif18b	238.889	0.645673	0.478762	1.34863	0.177455	0.370088
	Smpd5	133.68	-0.577584	0.403094	-1.43288	0.151893	0.338086			Cltb	3904.58	0.235439	0.175601	1.34077	0.179997	0.373184
	Zdhhc6	3794.56	-0.140373	0.0988477	-1.4201	0.155579	0.342521			Mcm2	1566.03	0.458615	0.342514	1.33897	0.180582	0.3738
	Marcksl1	2376.15	-0.524189	0.369502	-1.41863	0.156006	0.343242			S100a6	8075.34	0.449424	0.337742	1.33067	0.183297	0.377111
	Hcls1	22063.1	0.174856	0.123366	1.41738	0.156371	0.343768			Rnase4	1160.64	0.296831	0.223247	1.3296	0.183649	0.377503
	Psmd10	2170.57	0.329687	0.232621	1.41727	0.156403	0.343768			Fgd4	18190.7	0.35135	0.264723	1.32723	0.184432	0.37828
	Zfp52	887.362	0.312268	0.222967	1.40051	0.16136	0.350202			Ncapd2	1155.96	0.44482	0.336326	1.32259	0.185973	0.380372
	Ficd	758.012	-0.293897	0.209917	-1.40006	0.161495	0.35037			Alms1	430.611	-0.542356	0.41277	-1.31394	0.188865	0.384021
	Rassf4	16044.2	-0.307433	0.219686	-1.39942	0.161688	0.350507			Abtb2	232.746	-0.478559	0.365302	-1.31004	0.190183	0.385733
	Ms4a6d	15995.6	0.222218	0.159611	1.39225	0.163847	0.353264			Glul	16768.8	-0.269346	0.205627	-1.30988	0.190236	0.385733
	Adgrl2	2821.47	-0.403321	0.293296	-1.37513	0.169091	0.360139			Dscc1	118.188	0.820085	0.629932	1.30186	0.192964	0.389291
	Tor1a	2098.35	0.207309	0.152235	1.36177	0.173272	0.36484			Plk1	478.207	0.456691	0.351646	1.29872	0.194039	0.3907
	Aoah	1819.57	-0.197038	0.145206	-1.35696	0.174794	0.366542			Chac1	51.648	-0.818637	0.633598	-1.29205	0.196341	0.393479
	1600014C10Rik	981.64	0.305761	0.225408	1.35648	0.174947	0.366695			Car5b	741.441	0.390924	0.30261	1.29184	0.196413	0.393536
	Klhl5	4645.74	0.18668	0.138393	1.34892	0.177363	0.370025			Itsn1	11161.2	-0.274136	0.214204	-1.27979	0.20062	0.398801
	Mxd1	748.429	-0.347162	0.258143	-1.34484	0.178675	0.371588			Nlrp10	382.539	0.404971	0.316502	1.27952	0.200714	0.398812
	Tspan3	4884.45	0.222422	0.165792	1.34157	0.179736	0.372807			Dip2b	5007.56	-0.379098	0.296435	-1.27886	0.200947	0.399044
	Prss46	604.099	-0.492791	0.369048	-1.3353	0.181777	0.375224			Cracr2b	1600.97	0.309541	0.24211	1.27852	0.201067	0.399167
	Axl	5222.91	0.222128	0.166446	1.33454	0.182028	0.375517			Ccl6	35753.4	0.324214	0.253686	1.27801	0.201245	0.399346
	Msr1	81854.6	0.287492	0.215743	1.33257	0.182673	0.376456			F13a1	500.877	0.272879	0.2136	1.27752	0.201418	0.399406
	Armc8	2381.24	-0.169411	0.127724	-1.32638	0.184713	0.378533			Ccl22	33.0896	-1.14076	0.898168	-1.2701	0.20405	0.401827
	Glis3	130.641	-1.11733	0.845112	-1.32211	0.186132	0.380641			Siglecf	1797.1	0.271283	0.213715	1.26937	0.20431	0.402174
	Adgb	42.5159	1.05361	0.797458	1.32121	0.186431	0.380971			Slc7a1	1369.18	-0.48507	0.383505	-1.26483	0.205931	0.403734
	Tmem63a	2164.29	-0.262118	0.198812	-1.31842	0.187362	0.382256			Bub1b	650.279	0.537387	0.425332	1.26345	0.206426	0.404362
	Ncoa7	2447.44	-0.256566	0.194642	-1.31814	0.187456	0.382256			Slc9a9	1803.19	-0.280099	0.22201	-1.26165	0.207074	0.40483
	Gpr85	633.801	0.239167	0.181787	1.31565	0.188293	0.383175			Slc1a5	3277.96	0.182759	0.145432	1.25667	0.208873	0.406362
	Sod2	5734.42	-0.394183	0.299885	-1.31445	0.188696	0.383732			Olfm1	638.823	-0.260486	0.207445	-1.25569	0.20923	0.406751
	Pou2f2	2489.96	0.25988	0.198829	1.30705	0.191194	0.387166			Mcm10	620.279	0.507683	0.404676	1.25454	0.209645	0.407043
	Usp3	2612.06	-0.15603	0.121078	-1.28868	0.197509	0.394734			Limk1	1961.27	-0.348749	0.280763	-1.24215	0.214182	0.412845
	Rrad	33.3383	-1.03214	0.806044	-1.28049	0.200371	0.398652			Cep55	640.084	0.38954	0.314682	1.23788	0.215759	0.414566
	Vps37a	3942.14	-0.238796	0.186916	-1.27756	0.201405	0.399406			Cyp27a1	1064.77	0.2384	0.194692	1.2245	0.220764	0.420156
	Nol4l	1384.41	-0.302206	0.236643	-1.27705	0.201584	0.399607			Arhgap25	53416.5	0.164434	0.136099	1.2082	0.226971	0.427448
	Peli1	3192	-0.175996	0.138397	-1.27168	0.203489	0.40133			Tacc2	1120.09	-0.256634	0.214262	-1.19776	0.231011	0.431596
	Ndufaf3	615.394	0.356989	0.281098	1.26998	0.204092	0.401833			Cdk18	20789	0.191972	0.161687	1.18731	0.235107	0.435608
	Rnf114	5257.16	0.191751	0.151625	1.26464	0.205999	0.403753			Ilk	10780.9	0.133493	0.112453	1.1871	0.235189	0.435702
	Cd86	413.735	-0.57059	0.453844	-1.25724	0.208668	0.406341			St3gal4	2789.92	0.140693	0.119212	1.1802	0.237923	0.438189
	Tmem134	2724.06	0.241964	0.193406	1.25107	0.21091	0.408583			Actr3b	194.678	0.700521	0.594655	1.17803	0.238785	0.439427
	Mmp14	20232.3	-0.368079	0.295336	-1.24631	0.212652	0.411039			Clec4b1	97.5309	0.915	0.779955	1.17314	0.240738	0.441789
	Zfp719	405.066	-0.349019	0.280416	-1.24465	0.21326	0.411927			Slc4a2	4732.77	-0.283679	0.242205	-1.17123	0.241506	0.442689
	Cd40	101.545	-1.18699	0.957663	-1.23947	0.215172	0.413774			Agmo	107.578	0.749695	0.641208	1.16919	0.242326	0.443479
	Fabp7	5325.91	0.413858	0.334517	1.23718	0.21602	0.414886			Klf4	249.659	-0.414471	0.356181	-1.16365	0.244564	0.446328
	Stam	2559.57	-0.204321	0.165992	-1.23091	0.218356	0.417236			Il27ra	358.52	0.344679	0.297455	1.15876	0.246553	0.448128
	Isg20	180.156	0.380485	0.309062	1.23109	0.218288	0.417236			Tle1	959.43	-0.233066	0.201656	-1.15576	0.24778	0.449356
	Ralgps2	190.627	-0.468168	0.381101	-1.22846	0.219274	0.418358			Frmd4b	5298.01	0.342902	0.296972	1.15466	0.24823	0.449761
	Ncor1	10779.9	-0.22504	0.184128	-1.22219	0.221635	0.421234			Fam110b	548.249	0.211421	0.183799	1.15028	0.250027	0.451658
	Slc43a3	359.235	0.427471	0.352147	1.2139	0.224787	0.425474			Uhrf1	1354.76	0.507947	0.443292	1.14585	0.251857	0.453782
	Ptk2b	23342	-0.246924	0.203468	-1.21358	0.224909	0.425554			Rnf144b	3440.71	0.20329	0.177464	1.14553	0.251989	0.453842
	Socs3	231.926	-0.680714	0.561865	-1.21153	0.225694	0.426202			Rps6ka3	20220.7	-0.316532	0.276971	-1.14284	0.253106	0.454909
	Slc8b1	7176.09	-0.284023	0.234356	-1.21193	0.225538	0.426202			Kti12	709.793	0.305141	0.270169	1.12945	0.25871	0.461276
	Trim30d	1355.99	0.238725	0.198728	1.20126	0.229649	0.429978			Gatad2a	6623.94	-0.271205	0.240983	-1.12541	0.260415	0.463298
	Grina	21859.8	-0.301457	0.251052	-1.20077	0.22984	0.43022			Snx8	8742.15	0.106093	0.0944986	1.12269	0.261569	0.464279
	Pbxip1	7058.29	0.135974	0.11362	1.19674	0.231408	0.432085			Cdca5	398.462	0.46828	0.418354	1.11934	0.262995	0.465795
	Gm4951	51.6386	0.819219	0.686677	1.19302	0.232862	0.433302			Rttn	952.663	-0.289514	0.258725	-1.119	0.263139	0.465932
	D16Ertd472e	174.33	-0.35115	0.294669	-1.19168	0.233388	0.433815			Racgap1	983.585	0.447595	0.400163	1.11853	0.263341	0.466229
	Parp12	4520.93	0.143425	0.122093	1.17472	0.240106	0.441037			Vma21	5798.51	0.260603	0.233559	1.11579	0.264511	0.467168
	Kif3c	2060.63	-0.229724	0.195657	-1.17412	0.240349	0.441328			Igf1	54783.1	0.260161	0.233719	1.11314	0.26565	0.4687
	Prag1	549.487	-0.366589	0.312422	-1.17338	0.240644	0.441733			Parpbp	180.962	0.592621	0.533872	1.11004	0.26698	0.47003
	Slfn10-ps	1601.23	-0.280765	0.242758	-1.15656	0.24745	0.448884			Map6	956.376	-0.249814	0.225832	-1.1062	0.268642	0.471647
	Ifit1	1262.91	0.501205	0.437507	1.14559	0.251964	0.453842			Galnt10	2810.41	-0.251308	0.227174	-1.10624	0.268625	0.471647
	Gm20559	3416.95	0.189131	0.166392	1.13666	0.25568	0.45799			Socs2	75.8653	-0.736513	0.66729	-1.10374	0.269707	0.472905
	Slc2a3	134.005	-0.457611	0.4033	-1.13467	0.256514	0.459046			Shcbp1	314.989	0.703822	0.644274	1.09243	0.274646	0.47788
	Apoc2	261.268	0.495891	0.440865	1.12481	0.260668	0.46357			Ehd4	30780.1	0.310303	0.285202	1.08801	0.27659	0.480299
	Cbwd1	516.737	-0.2246	0.201087	-1.11693	0.264025	0.466816			Myo1d	961.223	-0.349007	0.320766	-1.08804	0.276577	0.480299
	Zdhhc2	74.5842	0.590765	0.535025	1.10418	0.269514	0.472721			Cd74	4841.66	0.278248	0.256098	1.08649	0.277263	0.481058
	Adssl1	11065.6	-0.254144	0.23137	-1.09843	0.272016	0.475394			Smo	331.829	-0.477973	0.442099	-1.08114	0.279633	0.483522
	H2-Q5	296.506	-0.609843	0.555426	-1.09797	0.272216	0.475566			Pkmyt1	369.681	0.404507	0.374293	1.08072	0.27982	0.483549
	Icam1	5628.7	-0.297645	0.273996	-1.08631	0.27734	0.481058			Zfp101	328.888	0.268205	0.248363	1.07989	0.280191	0.483943
	Neu1	10052.4	0.195626	0.18038	1.08452	0.278133	0.48171			Entpd1	5985.02	-0.149834	0.139789	-1.07186	0.283783	0.488141
	Pla2g7	40631.5	0.173279	0.160188	1.08172	0.279376	0.483259			Cpeb1	1009.35	-0.165781	0.155726	-1.06457	0.28707	0.491902
	Npy	5393.65	0.270354	0.250042	1.08123	0.279593	0.483515			Dab2	5146.05	-0.302939	0.285969	-1.05934	0.289443	0.494379
	Rnf213	16806.6	-0.386591	0.359359	-1.07578	0.282027	0.486025			Pdia4	7333.96	0.228522	0.215997	1.05799	0.290061	0.49513
	Cybb	121554	0.188951	0.175986	1.07367	0.28297	0.487264			Actn1	26647.6	-0.148695	0.140556	-1.0579	0.2901	0.495134
	Traf1	294.373	-0.685646	0.644044	-1.0646	0.287059	0.491902			Gins1	281.981	1.18231	1.11789	1.05762	0.290228	0.495231
	Gdap10	229.84	-0.620329	0.587908	-1.05515	0.291358	0.496302			Ncaph	739.044	0.474756	0.452424	1.04936	0.294012	0.498924
	Pim2	91.3488	0.383658	0.363558	1.05529	0.291295	0.496302			St6galnac4	8828.14	-0.198832	0.190082	-1.04603	0.295547	0.500242
	Tnfsf13b	300.125	0.376991	0.357658	1.05405	0.291858	0.49679			Cenpn	253.49	0.664685	0.639454	1.03946	0.298592	0.503111
	Parp8	1104.04	-0.18375	0.174627	-1.05224	0.292689	0.497409			Tlr4	9211.15	-0.183604	0.177841	-1.0324	0.301884	0.506699
	Aox1	47.0911	0.54643	0.52001	1.05081	0.293347	0.498162			Pdgfc	1086.61	0.157943	0.153193	1.03101	0.302538	0.507302
	Uba7	2520.54	0.170887	0.162749	1.05	0.293717	0.498606			B4galt4	786.443	0.197705	0.192004	1.02969	0.303155	0.507724
	Parp14	10246.9	-0.249375	0.23768	-1.0492	0.294084	0.498986			D17H6S56E-5	1287.56	0.312539	0.30457	1.02617	0.304813	0.509471
	Dtx3l	4224.73	-0.192854	0.186884	-1.03194	0.302098	0.506989			Ung	258.595	0.376092	0.366427	1.02637	0.304715	0.509471
	Lgals3bp	31718.3	0.224062	0.21834	1.02621	0.304793	0.509471			Dctd	118.75	0.474464	0.462474	1.02593	0.304927	0.509496
	Tnip1	7678.91	-0.218885	0.213295	-1.02621	0.304794	0.509471			5031439G07Rik	44811.4	-0.169831	0.165782	-1.02442	0.305635	0.510153
	Stra6l	4314.98	-0.21039	0.205403	-1.02428	0.305704	0.510178			Atp2b1	29667.3	0.232496	0.227078	1.02386	0.305902	0.510241
	Vti1a	3495.21	-0.12651	0.12391	-1.02098	0.307263	0.511637			Ppp1r1a	175.146	0.653567	0.640603	1.02024	0.307616	0.511978
	Gbp3	794.289	0.382177	0.376531	1.015	0.310108	0.514484			Kif23	870.767	0.40301	0.396534	1.01633	0.309471	0.514017
	Gramd1a	3761.77	-0.188538	0.187037	-1.00803	0.313442	0.518005			Fat3	1144.93	-0.560165	0.551911	-1.01495	0.310128	0.514484
	Ddit4	100.459	-0.518766	0.520363	-0.996931	0.318798	0.523424			Ramp1	59.345	0.815341	0.811772	1.0044	0.315188	0.51996
	Samd9l	7538.83	0.225314	0.226211	0.996034	0.319233	0.523767			Kif20a	1091.85	0.385399	0.385159	1.00062	0.317009	0.521851
	Adora2a	438.028	-0.405274	0.407021	-0.99571	0.319391	0.52384			Plbd1	951.129	0.260795	0.261067	0.998957	0.317815	0.522554
	Slfn8	3715.05	-0.136352	0.137665	-0.990466	0.321946	0.526473			Rilp	453.315	0.291411	0.292661	0.995726	0.319383	0.52384
	Sell	81.8153	0.516868	0.52212	0.989941	0.322203	0.526768			Wdfy2	6769.28	-0.242637	0.244362	-0.992941	0.320739	0.52506
	Rnf144a	63.7998	0.742633	0.750914	0.988972	0.322677	0.52717			Tm9sf3	23362.8	-0.177979	0.179853	-0.989579	0.32238	0.526933
	Slc31a2	4472.01	-0.243789	0.247122	-0.986512	0.323882	0.52809			Fignl1	600.902	0.41895	0.423502	0.989251	0.32254	0.527071
	Serf1	119.051	0.56691	0.57797	0.980864	0.32666	0.530923			Il1rl2	813.904	-0.234689	0.237867	-0.98664	0.323819	0.52809
	Cmklr1	4596.51	-0.27728	0.287083	-0.965856	0.334116	0.538434			Rrm1	3892.36	0.227658	0.234446	0.971046	0.331525	0.536064
	Plac8	93.7266	0.831448	0.862529	0.963965	0.335063	0.539645			Adamtsl5	2828.11	-0.171624	0.177337	-0.967781	0.333154	0.537723
	P2ry13	76.1093	-0.558438	0.585351	-0.954022	0.340072	0.544611			Ncapg2	2012.36	-0.200306	0.207196	-0.966747	0.333671	0.538158
	Eif2ak2	4990.12	0.188918	0.19936	0.94762	0.343323	0.546909			Rcn1	2626.19	0.207611	0.214815	0.966465	0.333812	0.538192
	Agtrap	7161.14	-0.14281	0.153077	-0.932932	0.350855	0.553941			Melk	383.166	0.34737	0.360479	0.963633	0.33523	0.53985
	Pwp1	2992.37	0.127514	0.13854	0.920415	0.357356	0.559561			Gpt2	1161.25	-0.213521	0.224284	-0.95201	0.341092	0.545531
	Znfx1	15718.3	-0.277647	0.30463	-0.911421	0.362073	0.562995			Tln1	93751.2	-0.356013	0.374102	-0.951648	0.341276	0.545553
	Wnt6	34.823	0.804639	0.884742	0.909462	0.363106	0.563842			Ttk	376.238	0.46062	0.485644	0.948472	0.342889	0.546596
	Gpr18	118.161	0.312702	0.34734	0.900276	0.367974	0.568139			Pdcd1lg2	67.1981	0.386604	0.408463	0.946486	0.343901	0.547326
	Cmtr1	5335.26	-0.195338	0.217689	-0.897326	0.369545	0.569628			Nuf2	567.541	0.329147	0.348037	0.945724	0.344289	0.547757
	Ift57	899.875	0.23011	0.258809	0.889111	0.373944	0.573919			Dlgap5	627.401	0.391513	0.414563	0.9444	0.344965	0.548454
	Mocs1	2193.47	-0.260038	0.29619	-0.877942	0.379975	0.579304			Ccl7	302.477	-0.36892	0.394413	-0.935364	0.349601	0.553261
	Stk17b	4116.12	0.244163	0.278149	0.877812	0.380046	0.579307			Serpinb6b	4507.78	0.300825	0.324868	0.925993	0.35445	0.55738
	Rab32	3818.53	0.174424	0.199654	0.873632	0.382319	0.581127			Ggact	139.106	0.587756	0.638477	0.92056	0.35728	0.559561
	Rab27a	394.843	0.269618	0.311082	0.866711	0.3861	0.584549			Ripk3	1717.97	0.155625	0.169263	0.919426	0.357873	0.559816
	St3gal3	1466.98	-0.143507	0.166887	-0.859904	0.389842	0.58835			Aldh16a1	2454.55	0.192979	0.210614	0.91627	0.359525	0.561084
	Orm1	80.4721	0.537088	0.628115	0.855079	0.392508	0.591214			Fyn	2695.54	-0.124788	0.136282	-0.91566	0.359845	0.561357
	Rsad2	5435.7	0.217193	0.259105	0.838242	0.401895	0.59949			Cd84	84905	0.150746	0.164891	0.914217	0.360603	0.562032
	Slc25a19	1001.36	0.167174	0.201108	0.831266	0.405823	0.603855			Itga1	74.6342	-0.695837	0.762698	-0.912335	0.361592	0.562941
	Trim34a	793.117	0.165873	0.201476	0.823293	0.410342	0.608357			Atf5	2710.93	0.123188	0.135121	0.911684	0.361935	0.562995
	Nfxl1	1263.32	-0.154342	0.187705	-0.822263	0.410927	0.608953			Smap2	8887.7	0.174013	0.191378	0.909261	0.363212	0.563943
	Slc25a33	258.264	0.250828	0.310292	0.808361	0.418883	0.615677			Psat1	1537.22	0.246666	0.271458	0.908671	0.363524	0.564111
	Cebpb	8681.53	-0.324492	0.402736	-0.80572	0.420405	0.616928			Cdkn3	108.864	0.582699	0.641613	0.908178	0.363784	0.564389
	Slfn2	10308.6	0.218926	0.271874	0.805248	0.420677	0.616961			Ccnf	694.45	0.223657	0.247151	0.904941	0.365496	0.566095
	Dtx2	1426.4	-0.194957	0.246239	-0.791739	0.428513	0.622577			Cd22	9126.78	0.160341	0.178413	0.898705	0.36881	0.568838
	Trim6	196.135	-0.254452	0.324054	-0.785215	0.432328	0.626412			Tmem37	1469.86	-0.430675	0.483077	-0.891524	0.372648	0.573073
	Gde1	6724.29	-0.241052	0.309732	-0.77826	0.436416	0.62943			Vat1	90352.7	0.119894	0.134529	0.891214	0.372815	0.573121
	Epb41l3	417.246	-0.19245	0.247913	-0.776278	0.437585	0.63047			Mef2c	5893.22	-0.223993	0.251672	-0.890022	0.373454	0.573485
	Itga4	10864	-0.336549	0.434789	-0.774052	0.4389	0.631446			Myrf	2035.28	-0.334764	0.376934	-0.888125	0.374474	0.574223
	Cd200	14669.1	0.151783	0.198012	0.766534	0.443359	0.635485			Arhgef7	7338.46	-0.233964	0.263578	-0.887646	0.374731	0.574253
	Ifih1	3909.69	0.0971156	0.126748	0.76621	0.443552	0.635499			Ndrg1	8108.78	0.109159	0.123324	0.885137	0.376083	0.575354
	Por	26741.5	0.101086	0.132643	0.76209	0.446007	0.637917			Rrs1	2240.1	-0.132198	0.150625	-0.877661	0.380128	0.579368
	Oas2	2420.13	-0.176518	0.231572	-0.762261	0.445904	0.637917			Cadm1	8261.88	0.146262	0.166954	0.87606	0.380998	0.579932
	Hmox1	41154.3	1.36329	1.81498	0.751128	0.452576	0.643447			Cbr2	234.265	0.289321	0.331178	0.873611	0.38233	0.581127
	Cep83	1740.69	0.133744	0.178451	0.749474	0.453572	0.644356			Prkd3	4476.57	-0.216362	0.248981	-0.868992	0.384852	0.583232
	Lmo4	2252.46	0.218323	0.294521	0.74128	0.458524	0.648664			Atp1a1	50679.9	-0.145302	0.168241	-0.863655	0.387777	0.586128
	Me1	242.863	-0.297359	0.421753	-0.705055	0.480776	0.666574			Traf5	1364.61	0.151447	0.176202	0.859507	0.390061	0.588552
	Procr	1907.6	0.147557	0.21352	0.691067	0.489523	0.673042			Dock2	36492.7	-0.252407	0.29474	-0.856371	0.391793	0.590523
	Mctp1	4072.06	0.213817	0.309549	0.690737	0.489731	0.673063			Lipa	209512	0.174524	0.205895	0.847635	0.396641	0.595048
	Arhgap24	3748.72	-0.0872965	0.126534	-0.689905	0.490254	0.673257			Hbegf	552.314	0.258919	0.305842	0.846577	0.397231	0.595449
	Oasl1	4294.74	0.155307	0.225183	0.689692	0.490388	0.673367			Atp1a3	43985.9	-0.232425	0.274498	-0.846727	0.397148	0.595449
	Slc31a1	6679.08	0.0901494	0.132408	0.680844	0.49597	0.677439			Arpin	542.329	0.251665	0.297812	0.845048	0.398084	0.596115
	Ntpcr	1537.02	0.122646	0.180153	0.680787	0.496006	0.677439			Slc39a10	3336.39	-0.247291	0.292919	-0.844229	0.398541	0.5965
	Faap20	843.279	0.165334	0.242681	0.681283	0.495693	0.677439			Flrt2	12380.1	-0.270077	0.319901	-0.844251	0.398529	0.5965
	Serp1	17625.8	0.106727	0.156921	0.680134	0.49642	0.677754			Itgax	115637	-0.190677	0.227508	-0.838109	0.401969	0.599536
	Neurl3	6702.18	-0.190368	0.281713	-0.675751	0.499199	0.680072			Mbtd1	2481.96	0.169631	0.203595	0.833183	0.404742	0.602858
	Snapc1	902.227	-0.136595	0.202438	-0.674752	0.499833	0.680297			Gpr183	3112.98	0.167547	0.20128	0.832405	0.40518	0.603222
	Mov10	4037.8	0.132642	0.196986	0.67336	0.500718	0.681006			Eya1	227.258	0.29865	0.360771	0.827808	0.407779	0.605859
	Slamf6	182.562	0.34115	0.507671	0.671991	0.50159	0.681456			Fmo5	651.142	-0.207002	0.250519	-0.82629	0.40864	0.606743
	Taf1b	1001.36	0.123004	0.183039	0.672012	0.501576	0.681456			Ap3d1	18320.1	-0.141252	0.171125	-0.825428	0.409128	0.607273
	Tmcc3	4346.91	0.091131	0.135777	0.671184	0.502103	0.682087			Chek1	226.411	0.475033	0.576015	0.824689	0.409548	0.607654
	Fdft1	2212.53	0.123786	0.185461	0.667452	0.504483	0.684304			Ap1b1	7133.09	-0.141305	0.171657	-0.823179	0.410406	0.608388
	Ccrl2	4320.43	0.127824	0.193037	0.662173	0.50786	0.687146			Prps1	662.31	0.133099	0.163457	0.814279	0.415485	0.612706
	Emilin2	13281.5	-0.116626	0.176646	-0.660226	0.509109	0.688429			Pgp	1620.21	0.169231	0.208165	0.812964	0.416239	0.613439
	Acbd4	397.396	-0.224459	0.342341	-0.655659	0.512043	0.690984			Fndc10	177.688	0.234222	0.290722	0.805657	0.420441	0.616928
	Gca	851.961	0.137349	0.212932	0.645036	0.518904	0.69685			Casp6	1030.24	0.254222	0.315584	0.80556	0.420497	0.616945
	Gdpd1	3324.93	-0.103823	0.163131	-0.636442	0.524488	0.7019			Ednrb	450.975	-0.154371	0.192652	-0.801298	0.422959	0.618553
	Siglece	89.4034	-0.325548	0.513768	-0.633648	0.52631	0.703395			Zranb3	8758.8	0.21717	0.271231	0.800682	0.423316	0.618641
	Cd38	2031.83	0.163187	0.263772	0.618669	0.536135	0.710862			Ercc6l	456.561	0.37974	0.478011	0.794416	0.426953	0.62157
	Rims3	480.958	-0.196199	0.318297	-0.616402	0.537629	0.71206			Cd83	3904.43	0.128017	0.16384	0.781354	0.434594	0.62812
	Rras	1727.73	0.124925	0.203928	0.612594	0.540145	0.713878			Cenpi	450.71	0.317862	0.407542	0.779948	0.435422	0.62866
	Adhfe1	142.107	0.416896	0.683542	0.609906	0.541924	0.715424			Trim47	1486.5	-0.13341	0.171084	-0.77979	0.435514	0.628712
	Vasp	6785.34	-0.140024	0.231772	-0.604147	0.545746	0.718485			Chtf18	239.23	0.336529	0.435689	0.772406	0.439874	0.632387
	Crcp	1656.86	0.116411	0.192771	0.603881	0.545923	0.718582			Rab11fip5	11042.1	-0.192787	0.249628	-0.772299	0.439937	0.632413
	Ppp1r9a	524.8	0.220908	0.373479	0.591488	0.554194	0.724618			Iqgap3	830.836	0.363409	0.475859	0.763691	0.445051	0.637242
	Trim21	1522.44	-0.0684467	0.116527	-0.587389	0.556942	0.726815			Tox2	33.9323	0.597546	0.786017	0.76022	0.447123	0.638744
	4933430I17Rik	1524.35	0.121748	0.208286	0.584524	0.558868	0.72822			Tmem158	505.006	-0.27509	0.365026	-0.753618	0.451079	0.642365
	St3gal5	4329.57	-0.0919935	0.157861	-0.58275	0.560061	0.729501			Far1	9178.52	0.14702	0.195109	0.753525	0.451135	0.642379
	Hdac9	281.395	-0.411525	0.735706	-0.55936	0.575916	0.742684			Wdr41	5987.2	0.0877091	0.11667	0.751771	0.452189	0.643224
	Kctd13	906.724	-0.109528	0.197914	-0.553415	0.579979	0.745634			Pex26	530.45	-0.234424	0.312021	-0.75131	0.452466	0.643447
	Ly6a	62.2151	-0.338171	0.613755	-0.550987	0.581643	0.746864			Arfgef3	230.721	-0.393269	0.524772	-0.749409	0.453611	0.644356
	Tspoap1	258.847	-0.275179	0.500762	-0.549521	0.582648	0.747193			Macrod1	541.501	0.157211	0.210214	0.747861	0.454544	0.64505
	Mlx	2624.87	0.0820812	0.149494	0.549061	0.582964	0.74739			Fads3	344.847	-0.256675	0.345187	-0.743581	0.45713	0.647719
	Nlrc5	1369.56	-0.162181	0.295606	-0.548639	0.583253	0.747479			Ncapg	600.653	0.318228	0.429874	0.740283	0.459128	0.648828
	Ppfia3	64.6476	-0.330399	0.609811	-0.541806	0.587952	0.751284			Ccr3	83.4712	-0.479073	0.64679	-0.740693	0.45888	0.648828
	Irgm2	1354.28	0.10802	0.200572	0.53856	0.590191	0.753172			Ifngr1	7612.77	0.0897389	0.121601	0.737975	0.460529	0.650079
	Tpd52	23650.7	0.0761363	0.141581	0.537758	0.590744	0.753601			Plp2	8618.63	0.0982425	0.133147	0.737849	0.460606	0.650107
	Gsr	6618.03	-0.0680258	0.126789	-0.536526	0.591595	0.753923			Tsc22d1	4724.05	-0.0848199	0.115594	-0.733775	0.463086	0.652292
	Cyfip2	10943.6	-0.195929	0.366133	-0.535129	0.59256	0.754474			Emp1	43726.1	-0.117182	0.16043	-0.730426	0.46513	0.65424
	Ccnd2	382.274	0.400001	0.748228	0.534598	0.592928	0.754581			Rars	6965.32	0.0819309	0.112641	0.727366	0.467002	0.655967
	Slc16a6	5234.51	0.0812476	0.15322	0.530268	0.595926	0.757076			E2f8	625.89	0.33654	0.46745	0.719948	0.471557	0.659328
	Ppp4r2	4894.34	-0.0671875	0.126824	-0.529771	0.596271	0.757375			Steap3	28566.5	-0.11883	0.165588	-0.717626	0.472988	0.660667
	Zfp821	615.65	-0.139236	0.267332	-0.520836	0.602481	0.761981			Ptpra	27757.4	0.163821	0.228825	0.715926	0.474037	0.661599
	Rab20	1031.55	-0.17558	0.338355	-0.518922	0.603815	0.763459			Pole	577.648	0.35239	0.493086	0.714662	0.474818	0.662163
	Nr1h3	4828.71	0.112563	0.22235	0.50624	0.612688	0.770321			Tmem144	1056.34	0.104771	0.146814	0.71363	0.475456	0.662379
	Tma16	536.13	-0.142589	0.286118	-0.498356	0.618233	0.774692			Cmtm3	11429	0.114429	0.160726	0.711949	0.476496	0.663028
	Dram1	6985.03	0.0752573	0.155305	0.484577	0.627977	0.78145			Zfp395	3150.01	0.131184	0.185974	0.70539	0.480567	0.666463
	Cd69	84.3744	-0.272191	0.564017	-0.482593	0.629384	0.78244			Aco1	7542.82	-0.121074	0.172484	-0.701942	0.482715	0.66786
	Ppp3cc	567.825	-0.101077	0.210685	-0.479754	0.631402	0.78396			Mfge8	43199.8	0.129029	0.185416	0.695889	0.486498	0.670817
	Ifnar2	9583.1	0.08083	0.169949	0.475614	0.634349	0.785511			Naa50	19233.6	-0.114463	0.165913	-0.689895	0.49026	0.673257
	Hck	7585.67	0.0713667	0.152043	0.469384	0.638795	0.789113			Man2a2	13504.3	-0.191928	0.279593	-0.686454	0.492427	0.675106
	Dst	1911.55	-0.307156	0.655991	-0.468232	0.639619	0.789609			Gnb4	3428.46	0.116538	0.169894	0.685942	0.492749	0.675439
	9330159M07Rik	76.7926	-0.228183	0.49381	-0.462088	0.644019	0.792247			Cd36	455379	0.161659	0.238701	0.677244	0.498251	0.679452
	Nupr1	204.489	0.195989	0.434186	0.451394	0.651706	0.797738			Abcb1b	2003.2	-0.123976	0.183212	-0.67668	0.498609	0.679672
	Slc11a1	41100.1	0.0701345	0.156445	0.448301	0.653936	0.79948			Rab4a	268.422	0.180915	0.267445	0.676455	0.498752	0.6798
	Lrrc75a	1014.76	0.100021	0.223364	0.447793	0.654303	0.799724			Cdca7	351.04	0.326192	0.484272	0.673572	0.500583	0.68094
	E030030I06Rik	63.1098	0.292419	0.656005	0.445758	0.655772	0.800768			Tbc1d4	6354.13	-0.196991	0.292769	-0.672854	0.50104	0.68131
	Syt11	2196.16	0.0702449	0.158332	0.443655	0.657292	0.801701			Cd300ld	11420.2	-0.146886	0.218574	-0.672018	0.501572	0.681456
	Tnnc1	33.7698	-0.450508	1.03642	-0.434679	0.663796	0.805988			Srsf6	9268.08	0.0977984	0.145919	0.670222	0.502716	0.682852
	Sirt3	323.896	-0.109293	0.262083	-0.417016	0.676667	0.814976			Clspn	737.518	0.323269	0.483802	0.668185	0.504016	0.683947
	Nod1	2276.61	0.111169	0.267619	0.4154	0.677849	0.815993			Ado	2920.95	0.0821573	0.12309	0.667456	0.504481	0.684304
	Cd82	2799.18	-0.0825299	0.199748	-0.41317	0.679482	0.816638			Nup210	318.718	0.335187	0.504101	0.66492	0.506102	0.685703
	Ptch1	661.661	-0.138951	0.344778	-0.403016	0.686936	0.821379			Tanc1	436.746	-0.297058	0.452268	-0.656819	0.511297	0.690367
	Traf2	1135.56	-0.0813881	0.202251	-0.402411	0.687382	0.82165			Tfrc	38547.5	0.187619	0.287089	0.653522	0.51342	0.691961
	Sorl1	6115.21	-0.126469	0.315312	-0.401092	0.688352	0.82192			Fam20c	60324.1	-0.111228	0.173839	-0.639832	0.522282	0.699962
	Smpdl3b	105.378	-0.350738	0.886305	-0.39573	0.692304	0.824778			Mybl2	312.775	0.355958	0.560967	0.634543	0.525726	0.703014
	Fcho1	828.413	0.110844	0.280721	0.394854	0.692951	0.825123			Bcl2	1909.18	-0.207985	0.330184	-0.629906	0.528756	0.7055
	Stat2	5747.88	0.0748762	0.19071	0.392618	0.694601	0.826224			Dancr	64.0609	0.347938	0.55825	0.623265	0.533111	0.708922
	Slc6a12	90.5225	-0.2074	0.530004	-0.391318	0.695562	0.826812			Arl15	491.586	0.118009	0.190173	0.620536	0.534905	0.710354
	Tdrd7	4448.77	-0.0521162	0.134921	-0.386271	0.699296	0.829625			Colec12	12904.5	0.14003	0.226216	0.619013	0.535908	0.710737
	Fam114a1	1323.08	-0.0806089	0.209016	-0.385659	0.699749	0.829725			Fcrls	298.948	-0.395035	0.639327	-0.617892	0.536647	0.711303
	Mvd	1969.68	-0.0719933	0.18726	-0.384457	0.70064	0.830213			Efr3b	6456.03	-0.227318	0.373574	-0.608496	0.542858	0.716064
	Xkr8	596.759	-0.109613	0.28683	-0.382153	0.702348	0.831454			Tbxas1	13397.1	0.0618657	0.102171	0.605512	0.544839	0.718015
	Slpi	237.685	0.192245	0.508209	0.37828	0.705222	0.833533			Galnt12	162.901	0.225921	0.373413	0.605016	0.545168	0.7182
	Parp11	1523	-0.0681028	0.184913	-0.368296	0.712653	0.838283			Ctsb	1.24682e+06	0.0703347	0.116388	0.604313	0.545635	0.718408
	Ctla2b	190.812	-0.308003	0.846063	-0.364043	0.715826	0.840859			Csad	955.83	-0.139732	0.234185	-0.596675	0.550724	0.72209
	Slc2a6	1837.22	-0.080188	0.231023	-0.347099	0.728517	0.848589			Prc1	1260.95	0.240111	0.405271	0.592472	0.553535	0.723994
	Enpp4	845.358	-0.0564763	0.162824	-0.346856	0.7287	0.84865			Rnase6	129.102	0.374185	0.637075	0.587349	0.55697	0.726815
	AW011738	74.4159	0.193871	0.561695	0.345154	0.729978	0.849194			Exo1	201.092	0.414617	0.706905	0.586525	0.557523	0.72722
	Sema4a	2429.51	-0.0768226	0.224269	-0.342547	0.73194	0.850482			Nek6	12340.5	0.12684	0.21849	0.580532	0.561556	0.730829
	Tifa	4733.13	0.0567198	0.166434	0.340794	0.733258	0.850758			Aplp2	63619.9	-0.0728335	0.125681	-0.579511	0.562244	0.731519
	St18	538.242	-0.0982384	0.30583	-0.321219	0.748044	0.860201			Abcg1	28916.9	0.0856265	0.148717	0.575768	0.564772	0.733637
	Kctd1	223.908	-0.145561	0.455856	-0.319313	0.749489	0.860578			Klf9	6080.18	0.119285	0.208157	0.573051	0.56661	0.735061
	Siglec1	27139.2	-0.133334	0.419789	-0.317622	0.750771	0.861479			Mrc1	27023	-0.145319	0.254561	-0.57086	0.568095	0.736224
	Car13	3732.03	-0.0331703	0.105381	-0.314765	0.75294	0.862825			S100a4	3852.36	0.158891	0.279918	0.567634	0.570284	0.737583
	Nfkbib	1259.28	-0.077842	0.251569	-0.309426	0.756997	0.865398			Ptpro	2857.2	0.0573175	0.102663	0.558305	0.576636	0.74332
	Amn1	382.95	0.0893887	0.293596	0.304461	0.760777	0.867945			2700038G22Rik	71.8078	-0.299858	0.538205	-0.557145	0.577429	0.743928
	Tnfsf9	35.978	0.186274	0.619151	0.300855	0.763525	0.869884			Pkp2	892.38	-0.111426	0.200149	-0.556713	0.577723	0.744096
	Herc6	2659.78	0.0638586	0.213898	0.298547	0.765286	0.870294			Ccl8	110.06	0.329241	0.591462	0.556656	0.577763	0.744096
	Glrx	6024.66	-0.0674307	0.234204	-0.287914	0.773412	0.87607			Bbs12	183.29	-0.228308	0.410395	-0.556312	0.577997	0.744105
	Ctu1	454.105	0.0784756	0.275681	0.284661	0.775904	0.877888			A630072M18Rik	42.2607	0.942847	1.70604	0.552651	0.580502	0.74596
	Trim12a	432.282	-0.0710095	0.250815	-0.283115	0.777089	0.878798			Rhbdf1	85.6456	-0.965217	1.75363	-0.550412	0.582037	0.746962
	Slc25a12	2980.39	0.042331	0.153814	0.275209	0.783155	0.882491			Rbms1	16089.1	0.0993281	0.180912	0.54904	0.582978	0.74739
	Dnajc1	3844.14	-0.0368328	0.136971	-0.26891	0.787999	0.885113			Hip1	28241.4	-0.220658	0.40577	-0.543801	0.586579	0.750359
	Adrb2	1304.52	-0.0498151	0.186488	-0.267122	0.789375	0.885969			Ttc30a1	406.778	0.111525	0.206765	0.539381	0.589624	0.752727
	Acp2	21109.9	-0.0262146	0.10125	-0.258908	0.795706	0.889686			G3bp1	8542.78	-0.0709738	0.132034	-0.537543	0.590893	0.753652
	Ccdc125	1464.3	0.0371452	0.1466	0.253378	0.799976	0.892232			Ddhd1	4253.47	-0.0957122	0.178054	-0.537547	0.59089	0.753652
	Ppfibp2	3302.4	-0.043222	0.171631	-0.251831	0.801172	0.893012			Rnf180	689.844	-0.113974	0.214615	-0.531064	0.595375	0.756653
	P4ha1	9661.48	0.0364781	0.150634	0.242164	0.808653	0.897346			Fkbp9	2199.69	-0.0787982	0.152613	-0.516326	0.605627	0.764703
	Il15ra	281.3	0.0530603	0.233264	0.227469	0.820059	0.905161			Cyth4	40445.4	-0.0731052	0.142131	-0.514353	0.607005	0.765691
	Fbxl4	604.324	-0.06067	0.270559	-0.224239	0.822571	0.907173			Jun	15352.6	-0.079854	0.159785	-0.499761	0.617244	0.773732
	Gdf15	163.584	-0.0796365	0.357191	-0.222952	0.823573	0.907828			Slc37a3	1737.37	-0.107682	0.21926	-0.491115	0.623345	0.778213
	Samhd1	23167.7	0.0303	0.136036	0.222735	0.823742	0.907852			Dab2ip	197.065	-0.302877	0.619532	-0.48888	0.624927	0.779135
	Hspb6	149.96	-0.0699139	0.341195	-0.204909	0.837643	0.917124			Gpr65	4533.4	0.0894025	0.183279	0.487795	0.625695	0.779672
	Igsf6	20581.9	-0.0173319	0.0880602	-0.196819	0.84397	0.91983			Ak1	529.634	-0.0952759	0.195823	-0.48654	0.626585	0.780569
	Gadd45b	4778.33	0.0397428	0.205314	0.193571	0.846512	0.921081			Zwilch	593.236	0.196307	0.403885	0.486048	0.626933	0.780934
	Ifit1bl1	43.5577	0.256999	1.35669	0.189432	0.849755	0.923087			Cit	370.81	0.239899	0.494116	0.485512	0.627313	0.781196
	Pid1	8314.06	0.0302649	0.160841	0.188167	0.850746	0.923729			Mxd4	1821.42	0.0744725	0.153753	0.484363	0.628128	0.78145
	Zbtb7b	6129.74	-0.0329044	0.177376	-0.185506	0.852832	0.924782			Itgb5	31597.8	-0.0809797	0.168153	-0.481584	0.630102	0.782855
	Ddb2	230.558	-0.0680917	0.410731	-0.165782	0.868329	0.933533			Atp6v0a1	78811.8	-0.157462	0.329351	-0.478097	0.632581	0.784443
	Rhov	3884.03	0.0450054	0.290535	0.154905	0.876896	0.937987			Znrf2	4038.89	-0.0688815	0.145109	-0.474689	0.635009	0.786118
	Ikbke	8200.56	0.0260819	0.187717	0.138943	0.889495	0.944234			Vav3	4840.97	-0.162781	0.344637	-0.472327	0.636694	0.787641
	Usb1	2910.18	0.0230796	0.187029	0.123401	0.90179	0.951341			Hhat	112.132	-0.316846	0.671932	-0.471544	0.637252	0.788159
	Treml4	55.5543	-0.113327	0.930833	-0.121748	0.903099	0.952153			Sgcb	3250.94	-0.0547697	0.116459	-0.470293	0.638145	0.788667
	Fpr2	232.296	0.074054	0.619435	0.119551	0.904839	0.953407			Fes	9978.75	-0.0844888	0.184279	-0.458483	0.646606	0.794301
	Dgat2	236.413	0.0512456	0.446558	0.114757	0.908638	0.955956			Irf4	151.959	0.152349	0.341099	0.446642	0.655134	0.800238
	Sephs2	6476.9	-0.0282954	0.257028	-0.110087	0.912341	0.957308			Gpc1	9926.59	-0.0947831	0.212706	-0.445606	0.655882	0.800768
	Selenow	622.665	-0.0328431	0.301793	-0.108827	0.91334	0.957632			Phactr2	2605.84	-0.120856	0.274051	-0.440998	0.659214	0.803089
	Adar	6373.52	-0.0208842	0.193961	-0.107672	0.914256	0.957944			P2ry1	1526.66	0.115826	0.265258	0.436654	0.662363	0.804882
	Cmpk2	2605.24	0.0238691	0.23674	0.100824	0.91969	0.96108			Ppan	1077.15	0.0948225	0.217631	0.435703	0.663052	0.805378
	Gpcpd1	4256.57	-0.0117976	0.13102	-0.0900438	0.928252	0.965452			Pdlim4	1749.09	0.111584	0.267499	0.417136	0.676579	0.814976
	Htra1	749.171	0.032012	0.386086	0.0829142	0.93392	0.967933			Slc17a5	7392.56	0.0557923	0.134317	0.415378	0.677865	0.815993
	Lrrc4	41.7566	0.0612429	0.742574	0.0824738	0.93427	0.968101			Tep1	9595.42	-0.0992729	0.240142	-0.413392	0.679319	0.816638
	Zcchc4	1353.83	0.0123765	0.150509	0.0822312	0.934463	0.968156			Ciita	201.354	0.178778	0.434322	0.411626	0.680614	0.816819
	Tlr1	6645.81	-0.0162778	0.206298	-0.0789042	0.937109	0.969398			Egr1	492.572	0.12092	0.2942	0.411014	0.681062	0.817145
	Tapbpl	994.04	0.0169171	0.219048	0.0772302	0.93844	0.969934			Mcm4	2785.55	0.0929769	0.227837	0.408085	0.683211	0.819014
	Ppt2	4886.29	0.0112969	0.167573	0.0674149	0.946251	0.974084			Cttn	732.677	-0.0971688	0.239757	-0.40528	0.685272	0.820349
	Itgal	8709.22	0.0148134	0.238598	0.0620852	0.950495	0.976262			Knop1	8613.26	0.0741657	0.185588	0.399625	0.689433	0.822772
	Ginm1	2891.85	0.0117773	0.218272	0.0539571	0.956969	0.980094			Pum3	3729.66	0.054044	0.136225	0.396726	0.69157	0.82447
	Ccdc88b	2755.82	-0.0109683	0.250191	-0.0438399	0.965032	0.984165			1700025G04Rik	518.028	-0.104669	0.264929	-0.395084	0.692781	0.825081
	Rcl1	619.072	-0.0103142	0.235955	-0.0437125	0.965134	0.984165			Nkain1	2209.12	-0.0516115	0.131504	-0.392471	0.69471	0.826224
	Tmem263	690.246	-0.0168083	0.397405	-0.042295	0.966264	0.984694			Pter	803.661	0.121602	0.309692	0.392655	0.694574	0.826224
	Rdh11	2941.38	0.00531806	0.126805	0.0419388	0.966547	0.984737			Kif11	855.674	0.186206	0.478545	0.389108	0.697196	0.828118
	Fyb	25737.5	-0.00699293	0.196141	-0.0356526	0.971559	0.986597			Aspm	379.256	-0.225327	0.586958	-0.383889	0.701061	0.830558
	Iigp1	88.7314	-0.0192333	0.55245	-0.0348145	0.972228	0.986879			Amz1	3967.46	-0.063403	0.1652	-0.383795	0.701131	0.830558
	Klra2	170.723	-0.00930618	0.394643	-0.0235813	0.981187	0.990838			Topbp1	4074.14	-0.11677	0.307148	-0.380174	0.703817	0.832866
	Slfn5	27367	0.00357283	0.155997	0.0229033	0.981727	0.991071			Kntc1	678.455	0.219058	0.580797	0.377168	0.706049	0.833912
	Plpp1	173.762	-0.00730882	0.392244	-0.0186334	0.985134	0.99272			Cass4	281.29	0.138467	0.369585	0.374654	0.707918	0.835266
	C130050O18Rik	105.028	-0.00523644	0.416408	-0.0125753	0.989967	0.995342			Papss2	2984.13	0.0758129	0.20679	0.366617	0.713904	0.839512
	Abi3	7481.27	-0.00187876	0.198505	-0.00946452	0.992449	0.996619			Amotl1	121.929	-0.262548	0.724406	-0.362432	0.71703	0.841717
	Gch1	2366.26	-0.00104686	0.241273	-0.00433891	0.996538	0.998844			Qpct	4287.66	0.0711773	0.198002	0.359478	0.719237	0.843149
	Gtf2h2	1139.44	6.96417e-05	0.22068	0.000315577	0.999748	0.999893			Chn2	128.731	-0.221085	0.627861	-0.352124	0.724745	0.846187
	Gm11772	22.3939	0.14022	1.025	0.1368	0.891189	NA			Cystm1	44.43	0.271489	0.775889	0.349907	0.726408	0.847201
	Nos2	20.9864	-2.74946	1.62296	-1.6941	0.0902459	NA			Plxdc2	372.554	-0.142522	0.409188	-0.348305	0.727611	0.848093
	Susd2	21.3131	-2.32748	1.37241	-1.69591	0.0899033	NA			Prcp	6610.38	-0.0455237	0.134369	-0.338796	0.734763	0.851642
	Syt7	14.4253	0.167922	1.16744	0.143837	0.885629	NA			Hacd1	359.314	0.149312	0.442459	0.337459	0.735771	0.852168
	Zfp811	13.2593	-1.18412	1.08777	-1.08857	0.276342	NA			Foxm1	885.048	0.131176	0.38989	0.336444	0.736536	0.852627
	Dnmt3l	17.1589	-0.668552	1.0537	-0.634482	0.525766	NA			Tpp1	36941	-0.0388556	0.115802	-0.335536	0.737221	0.852922
	Nxpe3	24.9825	0.902613	1.0099	0.893765	0.371448	NA			Lyzl4	49.7643	0.224294	0.669021	0.335257	0.737431	0.853093
	Ly6i	13.1111	4.12384	1.42962	2.88457	0.00391953	NA			Lbh	2629.49	0.0613639	0.18514	0.331445	0.740308	0.854994
	Ctla2a	13.683	-0.768389	1.22424	-0.627647	0.530235	NA			Brip1	394.19	0.14706	0.446732	0.32919	0.742012	0.855908
	Chst1	25.1626	-1.04087	0.905097	-1.15001	0.250138	NA			Slc25a13	2650.19	0.0658094	0.203171	0.323912	0.746005	0.858708
	Slc39a4	31.6771	-1.29883	1.17612	-1.10433	0.269448	NA			Large1	5657.5	0.066744	0.208954	0.31942	0.749408	0.860563
	Gstt1	20.2844	-0.879103	1.2086	-0.727371	0.466999	NA			Arhgap6	3742.31	-0.0806679	0.253284	-0.318488	0.750114	0.860939
	Epha1	19.9267	-2.92522	1.1475	-2.54921	0.0107966	NA			Ap1s3	1457.19	0.105752	0.335409	0.315292	0.75254	0.862508
	Kcna3	22.3943	-2.74336	1.37652	-1.99296	0.0462653	NA			Pgghg	1004.86	0.0792322	0.25186	0.314589	0.753074	0.862871
	Ifitm1	26.64	0.0797629	0.861177	0.0926208	0.926205	NA			Plau	52636.2	0.0335946	0.107482	0.312559	0.754616	0.863932
	4930486L24Rik	27.5168	1.42887	1.5177	0.941471	0.346464	NA			Mmp12	697541	0.0550366	0.183336	0.300195	0.764028	0.870063
	Gpr31b	20.0456	-0.265137	0.988691	-0.26817	0.788569	NA			Stil	264.711	0.135488	0.453037	0.299067	0.764889	0.870118
	Pla1a	30.4639	-0.0651287	0.945007	-0.0689187	0.945054	NA			Ankrd13b	1743.51	-0.0822973	0.27701	-0.297091	0.766397	0.870971
	Slc1a2	22.0777	-0.912421	1.27063	-0.718085	0.472705	NA			Spint2	41.7867	-0.224627	0.756926	-0.296762	0.766648	0.871063
	Snord89	31.5047	-0.228036	0.551469	-0.413507	0.679235	NA			Zfp706	6955.91	0.0517682	0.174747	0.296247	0.767041	0.871203
	Gstt4	0	NA	NA	NA	NA	NA			Tspan5	4271.34	0.0554272	0.187213	0.296065	0.767181	0.87129
	Camp	2.74099	0.557978	3.88181	0.143742	0.885704	NA			Cep128	1127.66	-0.0670322	0.227144	-0.295109	0.767911	0.871828
	6330407A03Rik	1.71395	2.25003	5.46401	0.41179	0.680493	NA			Skp2	1037.98	-0.0690877	0.23879	-0.289324	0.772333	0.875277
	Ppm1n	2.15378	-4.5013	5.60542	-0.803025	0.42196	NA			Prune2	5908.47	-0.0931787	0.324241	-0.287375	0.773825	0.876275
	A430093F15Rik	1.47737	3.70315	5.63805	0.656813	0.511301	NA			Cenpt	736.135	0.0663216	0.233428	0.28412	0.776318	0.878214
	Rtn2	7.32485	-1.6087	1.90799	-0.843138	0.399151	NA			Deptor	1676.39	-0.0706342	0.25613	-0.275774	0.782721	0.88236
	H2-Ob	4.18118	-6.39077	4.90447	-1.30305	0.192557	NA			Dlgap4	6282.36	-0.0243529	0.0942067	-0.258505	0.796017	0.889686
	Dner	7.53152	-6.21193	2.38454	-2.60508	0.00918519	NA			Gas6	7079.96	-0.0331764	0.129824	-0.25555	0.798298	0.891365
	Gm9895	7.64294	0.172234	2.54142	0.0677709	0.945968	NA			Pdp1	4531.36	0.0334301	0.13097	0.255251	0.798529	0.891407
	Stat4	9.74362	0.264018	2.03554	0.129704	0.8968	NA			Espl1	702.461	0.082858	0.331252	0.250136	0.802482	0.893553
	Wfdc18	8.79433	0.656278	1.55956	0.420809	0.673895	NA			Atic	5926.5	0.0291921	0.121922	0.239433	0.81077	0.898665
	U90926	1.10391	-5.08931	5.59931	-0.908917	0.363394	NA			Plekhf1	55.8599	-0.201124	0.848021	-0.237168	0.812526	0.899712
	Trem3	8.10298	0.86282	1.92231	0.448846	0.653543	NA			F2rl2	101.677	0.145063	0.620782	0.233678	0.815235	0.901547
	Shisa3	6.65893	0	2.87112	0	1	NA			Cd28	907.411	0.0916597	0.40201	0.228003	0.819644	0.904918
	Hdc	4.95008	-1.87903	3.25823	-0.576701	0.564141	NA			Hnrnpa2b1	36144.8	0.0317686	0.140863	0.225528	0.821569	0.906322
	Vnn3	10.9265	3.70353	1.98568	1.86512	0.062164	NA			Ndc1	2221.73	-0.0544834	0.243013	-0.224199	0.822602	0.907173
	Mir155hg	4.29494	-0.441346	2.45824	-0.179538	0.857516	NA			Pdgfa	1962.72	-0.056577	0.258764	-0.218644	0.826928	0.910133
	Ccr7	1.00454	-3.86687	5.61548	-0.688608	0.49107	NA			B3glct	1643.85	-0.0342984	0.15811	-0.216928	0.828265	0.911098
	Cxcl3	9.85115	-6.0546	2.94199	-2.058	0.0395906	NA			Elmo2	7440.49	-0.0380283	0.178825	-0.212657	0.831595	0.913496
	Il12a	0.420155	0	5.7703	0	1	NA			Psph	563.665	0.0368934	0.178304	0.206913	0.836077	0.916109
	Il6	4.03932	-6.65635	3.93914	-1.6898	0.0910664	NA			Acy1	49.0594	-0.141132	0.69016	-0.204492	0.837969	0.917186
	Cxcl11	0.236889	-2.29765	5.6706	-0.405187	0.68534	NA			Tpx2	1786.65	0.0491353	0.24222	0.202854	0.839249	0.917553
	Il12b	7.10905	0.253457	2.91173	0.0870467	0.930634	NA			Cdkl2	964.461	-0.045307	0.223365	-0.202838	0.839262	0.917553
	Cxcl9	5.14992	-0.643855	2.62657	-0.245131	0.806355	NA			Fgf13	141.193	0.125945	0.63996	0.196801	0.843983	0.91983
	2017-03-01	#N/A	#N/A	#N/A	#N/A	#N/A	#N/A			Arap2	2857.01	0.0668301	0.34032	0.196375	0.844317	0.919996
	6720422M22Rik	#N/A	#N/A	#N/A	#N/A	#N/A	#N/A			Fbxl2	1149.94	-0.0458389	0.233917	-0.195962	0.84464	0.920208
	1810043G02Rik	#N/A	#N/A	#N/A	#N/A	#N/A	#N/A			Pde12	2054.67	-0.0289696	0.153825	-0.188329	0.850619	0.923729
	Ero1l	#N/A	#N/A	#N/A	#N/A	#N/A	#N/A			Wtip	231.174	-0.0422159	0.230728	-0.182968	0.854823	0.925257
	AU015263	#N/A	#N/A	#N/A	#N/A	#N/A	#N/A			Rasgrp3	556.807	0.0945419	0.522932	0.180792	0.856531	0.926455
	9630050P21Rik	#N/A	#N/A	#N/A	#N/A	#N/A	#N/A			Scamp5	3926.89	-0.0288121	0.15992	-0.180166	0.857022	0.926697
	BC017643	#N/A	#N/A	#N/A	#N/A	#N/A	#N/A			Gda	8123.38	0.0492366	0.278242	0.176956	0.859543	0.928481
	9530006C21Rik	#N/A	#N/A	#N/A	#N/A	#N/A	#N/A			Eef1a2	2111.41	-0.037738	0.215095	-0.175448	0.860727	0.929325
	D530039A21Rik	#N/A	#N/A	#N/A	#N/A	#N/A	#N/A			E2f7	181.013	-0.13267	0.776112	-0.170942	0.864269	0.931187
	Fam134b	#N/A	#N/A	#N/A	#N/A	#N/A	#N/A			Anln	867.339	0.0738278	0.43612	0.169283	0.865574	0.931983
	3930401B19Rik	#N/A	#N/A	#N/A	#N/A	#N/A	#N/A			St6gal1	5391.37	0.0272941	0.166181	0.164243	0.86954	0.934182
	A130040M12Rik	#N/A	#N/A	#N/A	#N/A	#N/A	#N/A			Pola1	1189.11	0.0582249	0.354799	0.164107	0.869647	0.934203
	5730508B09Rik	#N/A	#N/A	#N/A	#N/A	#N/A	#N/A			Klhl23	50.07	0.10134	0.650172	0.155866	0.876139	0.937565
	Pla2g16	#N/A	#N/A	#N/A	#N/A	#N/A	#N/A			Rcbtb2	4941.27	0.0316836	0.211118	0.150076	0.880705	0.939984
	Tmem110	#N/A	#N/A	#N/A	#N/A	#N/A	#N/A			Pea15a	37931.3	0.0119961	0.0808044	0.148459	0.881981	0.940487
	C78513	#N/A	#N/A	#N/A	#N/A	#N/A	#N/A			Nes	896.818	-0.054392	0.366494	-0.148412	0.882018	0.940487
	Gm14005	#N/A	#N/A	#N/A	#N/A	#N/A	#N/A			Top2a	3841.39	0.0643009	0.436961	0.147155	0.88301	0.941067
	Zufsp	#N/A	#N/A	#N/A	#N/A	#N/A	#N/A			Lmna	17721.8	0.0239627	0.163726	0.146358	0.883639	0.941303
	Gm20186	#N/A	#N/A	#N/A	#N/A	#N/A	#N/A			Ffar4	35.9468	-0.0845739	0.586989	-0.144081	0.885437	0.942189
	Gm9706	#N/A	#N/A	#N/A	#N/A	#N/A	#N/A			Vwa5a	26636	-0.0259045	0.179876	-0.144013	0.88549	0.942189
	Fam26f	#N/A	#N/A	#N/A	#N/A	#N/A	#N/A			Hsf2bp	34.5477	-0.19584	1.37495	-0.142434	0.886737	0.942864
										Wee1	1703.63	-0.0296468	0.212446	-0.13955	0.889016	0.944055
										Gpr155	1317.45	-0.0282687	0.206542	-0.136866	0.891136	0.94497
										Nedd9	1027.87	0.032964	0.2404	0.137122	0.890935	0.94497
										Il1rl1	235.933	-0.0671482	0.493801	-0.135982	0.891835	0.945239
										Gprc5c	1556.76	-0.0253249	0.187207	-0.135278	0.892392	0.945469
										Ldlrad3	1848.57	-0.0301868	0.232965	-0.129577	0.896901	0.948071
										Cdc25b	1052.59	0.033521	0.266834	0.125625	0.900029	0.950145
										Tbc1d16	670.255	-0.0388138	0.315562	-0.122999	0.902108	0.95147
										Bzw2	967.652	-0.0285852	0.235376	-0.121445	0.903339	0.952188
										Cdca2	325.767	0.0568792	0.472064	0.12049	0.904095	0.952695
										Add3	6094.19	-0.0285979	0.248722	-0.114979	0.908461	0.955873
										Galnt7	14952.8	-0.0223904	0.19818	-0.11298	0.910046	0.956636
										Mettl7a1	6964.62	0.0122385	0.112249	0.10903	0.913178	0.957558
										Timp2	75029.8	0.00957668	0.0890194	0.10758	0.914329	0.957944
										Trim2	224.111	0.0392554	0.389076	0.100894	0.919635	0.96108
										Dlg3	4002.6	0.0258754	0.268117	0.096508	0.923117	0.962784
										Ect2	581.298	0.0407921	0.440245	0.0926577	0.926175	0.964356
										Diaph3	832.139	-0.0317543	0.346703	-0.0915894	0.927024	0.964494
										Kif4	455.536	-0.0409994	0.462965	-0.0885583	0.929433	0.966107
										Enpp1	3876.51	-0.0158512	0.185816	-0.0853059	0.932018	0.96762
										Kcnn4	10985.4	0.013335	0.160524	0.0830714	0.933795	0.967933
										Prrg1	220.467	0.0286959	0.353409	0.0811973	0.935285	0.968261
										Zfp36l1	2557.88	0.0208693	0.256953	0.0812185	0.935268	0.968261
										Hlx	774.366	0.0219458	0.279228	0.0785946	0.937355	0.969535
										Rasa1	9685.39	-0.0143387	0.198099	-0.0723817	0.942298	0.971747
										Hmgb3	160.732	-0.0212277	0.311677	-0.0681078	0.9457	0.973896
										Nolc1	3129.88	-0.0116177	0.170743	-0.0680424	0.945752	0.973896
										Cyp39a1	51.4337	0.0482251	0.740005	0.0651686	0.94804	0.975346
										Pde1c	407.711	-0.0326253	0.509008	-0.0640958	0.948894	0.975935
										Pgap1	11540.7	0.0229071	0.362981	0.0631081	0.94968	0.976019
										Man1c1	10056.7	0.0116852	0.203597	0.0573936	0.954232	0.978585
										Abhd14a	43.7607	0.047629	0.904827	0.0526388	0.95802	0.980711
										Tmem267	391.7	0.0132412	0.288025	0.0459725	0.963332	0.9832
										Igf2bp2	9130.5	-0.012236	0.306658	-0.0399012	0.968172	0.985089
										Kctd12b	4115.79	-0.0115475	0.299817	-0.0385152	0.969277	0.985486
										Pros1	5784.96	0.00848406	0.224845	0.037733	0.969901	0.985678
										Snn	1441.76	0.00486057	0.147029	0.0330585	0.973628	0.987488
										Nrp1	36955.6	0.00635843	0.214942	0.029582	0.9764	0.988841
										Lmnb1	713.035	0.00652767	0.259422	0.0251624	0.979925	0.990274
										Ncl	24365.1	0.00418137	0.17093	0.0244624	0.980484	0.990489
										Cluh	6715.9	0.00570411	0.257894	0.022118	0.982354	0.99114
										Ccr2	209.494	-0.00663289	0.315137	-0.0210476	0.983208	0.991651
										Ier5l	908.088	-0.00731513	0.511889	-0.0142905	0.988598	0.994916
										Slc12a7	3975.61	-0.00379815	0.308579	-0.0123085	0.990179	0.995381
										Pitpna	27121.5	-0.00128864	0.113463	-0.0113574	0.990938	0.995897
										Ch25h	20.4825	-1.08869	0.973947	-1.11781	0.263647	NA
										Ocstamp	15.3436	0.0954822	1.23002	0.0776263	0.938125	NA
										Asb4	19.4951	2.00316	1.2425	1.61219	0.10692	NA
										Diras2	30.8285	-0.0840492	0.982799	-0.0855202	0.931848	NA
										St8sia1	15.4432	-0.764564	1.57437	-0.485631	0.627229	NA
										Edn1	12.288	-6.34709	1.73081	-3.66711	0.000245305	NA
										Edil3	19.9325	-0.30332	1.35346	-0.224107	0.822674	NA
										Aqp9	20.0061	0.264517	1.11675	0.236864	0.812762	NA
										Cish	19.8768	-0.731778	1.14272	-0.640384	0.521923	NA
										Mgl2	12.0901	-0.267538	1.16402	-0.229839	0.818217	NA
										Rnase2a	1.60428	-2.70713	5.65016	-0.479125	0.63185	NA
										Ccl24	8.97789	2.53025	2.32838	1.0867	0.277169	NA
										Btbd11	7.48541	-5.55483	2.19655	-2.52889	0.0114424	NA
										Ccl17	1.09651	-3.50669	5.62348	-0.62358	0.532903	NA
										Ppbp	0	NA	NA	NA	NA	NA
										Chst7	7.59562	2.27752	1.66066	1.37145	0.170233	NA
										Slamf1	8.00628	-0.056171	2.22112	-0.0252895	0.979824	NA
										Il31ra	5.55648	0	2.47598	0	1	NA
										Adipoq	0	NA	NA	NA	NA	NA
										Ccl12	7.65019	0.674798	2.17173	0.310719	0.756014	NA
										Tuba8	2.8814	-5.09182	5.41693	-0.939982	0.347227	NA
										Ppp1r3c	2.50855	0.529959	4.85502	0.109157	0.913078	NA
										Rhox4b	0	NA	NA	NA	NA	NA
										Stxbp6	6.9629	-5.94097	3.9501	-1.50401	0.13258	NA
										Fam198b	#N/A	#N/A	#N/A	#N/A	#N/A	#N/A
										C79468	#N/A	#N/A	#N/A	#N/A	#N/A	#N/A
										D11Ertd717e	#N/A	#N/A	#N/A	#N/A	#N/A	#N/A
										Fam132a	#N/A	#N/A	#N/A	#N/A	#N/A	#N/A
										C86753	#N/A	#N/A	#N/A	#N/A	#N/A	#N/A
										AI956758	#N/A	#N/A	#N/A	#N/A	#N/A	#N/A
										1700061G19Rik	#N/A	#N/A	#N/A	#N/A	#N/A	#N/A
										3830612M24	#N/A	#N/A	#N/A	#N/A	#N/A	#N/A
										Fam64a	#N/A	#N/A	#N/A	#N/A	#N/A	#N/A
										2017-09-11	#N/A	#N/A	#N/A	#N/A	#N/A	#N/A
										Fam129b	#N/A	#N/A	#N/A	#N/A	#N/A	#N/A
										2017-09-06	#N/A	#N/A	#N/A	#N/A	#N/A	#N/A
										6230424C14Rik	#N/A	#N/A	#N/A	#N/A	#N/A	#N/A
										Fam63a	#N/A	#N/A	#N/A	#N/A	#N/A	#N/A
										A930035D04Rik	#N/A	#N/A	#N/A	#N/A	#N/A	#N/A
										A630033H20Rik	#N/A	#N/A	#N/A	#N/A	#N/A	#N/A
										Wbscr27	#N/A	#N/A	#N/A	#N/A	#N/A	#N/A
										Fam213a	#N/A	#N/A	#N/A	#N/A	#N/A	#N/A
										9430020K01Rik	#N/A	#N/A	#N/A	#N/A	#N/A	#N/A
										AI448984	#N/A	#N/A	#N/A	#N/A	#N/A	#N/A
										H2afz	#N/A	#N/A	#N/A	#N/A	#N/A	#N/A
										A930018M24Rik	#N/A	#N/A	#N/A	#N/A	#N/A	#N/A
										2010300C02Rik	#N/A	#N/A	#N/A	#N/A	#N/A	#N/A
										C030046G05	#N/A	#N/A	#N/A	#N/A	#N/A	#N/A
										Aaed1	#N/A	#N/A	#N/A	#N/A	#N/A	#N/A
										C330027C09Rik	#N/A	#N/A	#N/A	#N/A	#N/A	#N/A
										AU022434	#N/A	#N/A	#N/A	#N/A	#N/A	#N/A
										Mkl2	#N/A	#N/A	#N/A	#N/A	#N/A	#N/A
										2017-09-09	#N/A	#N/A	#N/A	#N/A	#N/A	#N/A
										Fam109b	#N/A	#N/A	#N/A	#N/A	#N/A	#N/A
