# Supplementary material for: Oxidative stress-driven enhanced iron production and scavenging through Ferroportin reorientation worsens anemia in antimony-resistant Leishmania donovani infection
Source: PLoS Pathog. 2025 Jan 31;21(1):e1012858. doi: 10.1371/journal.ppat.1012858 (PMC11785346; doi:10.1371/journal.ppat.1012858)
Supplement: S1 Data — (XLSX) [file ppat.1012858.s010.xlsx]

## Sheet: Figure 1C.i.
Group:1	Group:2	Group:3	Group:4
36.057	348.192	335.719	309.084
32.9058	350.005	321.054	289.437
38.7328	335.118	306.699	300.955
39.1956	326.634	313.941	298.039
36.7092	344.448	318.123	280.188
35.5752	346.242	304.227	284.098

## Sheet: Figure 1C.ii.
Group:1	Group:2	Group:3	Group:4
0.0121964	0.226622	0.164133	0.137668
0.011766	0.179406	0.143918	0.0802626
0.013465	0.269906	0.0808606	0.108016

## Sheet: Figure 2B.ii.
LD-S 4hrs pi	LD-R 4hrs pi
999.037	1791.13
1034.71	1884.45
875.464	1461.41
706.864	1433.49
364.53	1484.64
345.567	1486.64
383.674	1409.23
497.128	1679.78
443.616	1955.82
489.375	1908.78
582.985	1923.69
714.915	1590.35
1026.23	1639.97
383.609	1522.95
758.774	1488.72
783.795	1519.68
406.736	1134.35
889.129	1886.87
346.659	1329.17
351.858	1674.35

## Sheet: Figure 2D.ii.
	LD-S			LD-S (H2O2+ 6-AN)			LD-R			LD-R (H2O2 + 6-AN)
4hrs	177	189	168	179	173	169	179	192	174	201	178	167
24hrs	411	394	420	209	298	290	2723	2612	2873	7	5	4

## Sheet: Figure 3A.ii.
	LD-S 24hr pi			LD-R 24hr pi
Untreated	114	117	133	453	477	484
SAG	62	59	71	841	890	901
NAC	333	321	305	108	120	105
NADPH exh + SAG	21	15	25	66	56	62

## Sheet: Figure 3B.ii.a.
UI	LD-S 4hrs pi	LD-R 4hrs pi
0.999992	0.864736	0.963924
0.696153	0.668794	1.58062
1.58719	1.41036	1.51699

## Sheet: Figure 3B.ii.b. 
UI	LD-S 4hrs pi	LD-R 4hrs pi
0.014693	0.112876	3.49405
0.534231	0.602241	3.59709
0.065709	0.072506	1.04679

## Sheet: Figure 3D.i.b.i.
UI	LD-S 4hrs pi	LD-R 4hrs pi
0.125213	0.139815	0.213612
0.133661	0.126354	0.203038
0.115467	0.12323	0.240594

## Sheet: Figure 3D.i.b.ii.
UI	LD-S 4hrs pi	LD-R 4hrs pi
0.109687	0.031533	0.466332
0.026126	0.025264	0.371565
0.115822	0.120297	0.505606

## Sheet: Figure 3D.ii.c.
LD-S 4hrs pi	LD-R 4hrs pi
4.468	437.291
1.881	322.799
48.938	337.053
2.007	463.051
4.478	286.085
6.413	532.483
0.529	274.889
42.697	295.641
3.393	634.742
4.139	283.686
0.909	218.853
0.052	723.513
5.148	634.252
10.655	205.295
3.986	381.347
1.43	492.916
0.85	501.185
1.114	600.383
1.788	551.409
16.931	379.999

[truncated: 26 more sheets: Figure 3E, Figure 4A.ii., Figure 4C.i.b., Figure 4E.i.b., Figure 5A.ii., Figure 5A.iv., Figure 5B.i.b., Figure 5B.ii.b., Figure 6A.ii., Figure 6B.i.b., Figure 7A.ii., Figure 7A.iii., Figure 7D.i., Figure S1B.ii., Figure S1B.iii., Figure S1D, Figure S1E, Figure S1F, Figure S1G, Figure S2A.ii. …]
